# Supplementary material for: Subtyping Burkitt Lymphoma by DNA Methylation
Source: Genes Chromosomes Cancer. 2025 Apr 7;64(4):e70042. doi: 10.1002/gcc.70042 (PMC11974478; doi:10.1002/gcc.70042)
Supplement: Supplementary file 1 — Table S1. [file GCC-64-e70042-s003.xlsx]

## Sheet: Overview
Table	Description
Supplementary Table 1	Cell lines used in this study.
Supplementary Table 2	Summary of molecular and clinical characteristics of the study cohort.
Supplementary Table 3	Statistics summary of consensus partitioning results for 309,078 CpGs across 20 combinations using the cola package.
Supplementary Table 4	Descriptive summary of various parameters with regard to the four clusters BL-mC1-4.
Supplementary Table 5	9,313 most variable CpGs across the 96 Burkitt lymphoma cases.
Supplementary Table 6	Enrichment analysis results (top 15 most significant terms) for the three BL-Ms within the 9,313 CpGs.
Supplementary Table 7	11,839 significant CpGs between EBV-positive and -negative primary Burkitt lymphoma cases.
Supplementary Table 8	481 overlapping CpGs from comparisons of EBV-positive versus EBV-negative cases in primary Burkitt lymphoma cases and Burkitt lymphoma-derived cell lines.
Supplementary Table 9	520 significant CpGs between EBV-positive sporadic and EBV-positive endemic Burkitt lymphoma cases.
Supplementary Table 10	Statistical analysis of the k-means cluster (standard deviation, k=4) and associated properties (categorical variables).
Supplementary Table 11	Statistical analysis of the k-means cluster (standard deviation, k=4) and associated properties (continuous variables).
Supplementary Table 12	Statistical analysis on CpG modules (BL-M1-3) and their associated properties (categorical variables).

## Sheet: Table S1
Table S1: Cell lines used in this study. Diagnosis: sBL: sporadic Burkitt lymphoma; eBL: endemic Burkitt lymphoma; LCL: lymphoblastoid cell line; gender: M: male, F: female, NA: not available
Cell line	Diagnosis	Age (years)	Gender	EBV status
BL-2	sBL	7	M	negative
BL-30	sBL	19	M	negative
BL-41	sBL	8	M	negative
BL-70	sBL	16	M	negative
BLUE-1	sBL	29	M	negative
CA-46	sBL	16	M	negative
DG-75	sBL	10	M	negative
Ramos	sBL	3	M	negative
JI	sBL	34	F	positive
DAUDI	eBL	16	M	positive
EB-1	eBL	9	F	positive
EB-3	eBL	3	M	positive
LY-91	eBL	7	F	positive
NAMALWA	eBL	3	F	positive
RAJI	eBL	12	M	positive
Seraphine	eBL	7	F	positive
WW1	eBL	5	M	positive
01P0389	LCL	NA	NA	positive
AT17BER	LCL	NA	NA	positive
AT7BER	LCL	NA	NA	positive
GM12878	LCL	NA	F	positive
IARC304	LCL	7	M	positive
WW1-LCL	LCL	5	M	positive

## Sheet: Table S2
Table S2: Summary of molecular and clinical characteristics of the study cohort. Only samples that passed the DNA methylation-based purity classifier are represented. FF: fresh frozen tissue (cryo-preserved); FFPE: formalin-fixed paraffin-embedded tissue.
Variable and level	Epidemiological variants
	Sporadic (n=70)	Endemic (n=20)	Immunodeficiency-associated (n=6)
Median age (years)	9 (2-57)	8 (6-13)	45 (39-57)
<= 18	62 (89%)	17 (85%)	0 (0%)
> 18	8 (11%)	-	6 (100%)
Unknown	-	3 (15%)	-
Gender
Female	20 (29%)	9 (45%)	1 (17%)
Male	50 (71%)	8 (40%)	5 (83%)
Unknown	-	3 (15%)	-
EBV status
EBV-positive	6 (9%)	19 (95%)	3 (50%)
EBV-negative	33 (47%)	1 (5%)	3 (50%)
Unknown	31 (44%)	-	-
IG::MYC translocation
IGH::MYC	57 (81%)	No data available	4 (67%)
IGL::MYC	6 (9%)	No data available	unknown
IGK::MYC	1 (1%)	No data available	unknown
Not determined	6 (9%)	No data available	-
Clinical presentation
Solid	62 (89%)	20 (100%)	6 (100%)
Leukemic	6 (9%)	-	-
Pleura	2 (2%)	-	-
Tumor biopsy
FF	63 (90%)	20 (100%)	-
FFPE	7 (10%)	-	6 (100%)

## Sheet: Table S3
Table S3: Statistics summary of consensus partitioning results for 309,078 CpGs across 20 combinations using the cola package. SD: standard deviation; MAD: median absolute deviation; ATC: ability to correlate to other rows; CV: coefficient of variance; PAC: proportion of the ambiguous clustering.
Combination	Best k	1-PAC	Mean silhouette	concordance		Optional k
CV:pam	2	1	1	1	**
MAD:mclust	2	1	1	1	**
ATC:hclust	2	1	1	1	**
ATC:kmeans	2	1	1	1	**
ATC:skmeans	4	1	0.99	1	**	2,3
ATC:mclust	3	1	0.97	0.98	**	2
CV:mclust	4	1	0.96	0.98	**	2
SD:skmeans	4	1	0.96	0.98	**	2,3
MAD:pam	6	0.98	0.94	0.97	**	2,3,5
SD:kmeans	4	0.96	0.91	0.97	**	2
CV:skmeans	4	0.96	0.92	0.97	**	2,3
MAD:skmeans	4	0.95	0.92	0.95	*	2,3
SD:pam	6	0.94	0.89	0.95	*	2,4,5
SD:mclust	4	0.92	0.94	0.95	*	2,3
CV:kmeans	5	0.91	0.88	0.92	*	2
ATC:pam	4	0.91	0.9	0.95	*	2
SD:hclust	3	0.91	0.94	0.97	*
MAD:kmeans	2	0.86	0.98	0.99
MAD:hclust	5	0.75	0.76	0.89
CV:hclust	NA	NA	NA	NA

## Sheet: Table S4
Table S4: Descriptive summary of various parameters with regard to the four clusters BL-mC1-4. Consensus partitioning using standard deviation and k-means clustering was performed using the 96 primary Burkitt lymphoma cases and the 309,078 CpGs. Four optimal sample clusters were determined.
	BL-mC1	BL-mC2	BL-mC3	BL-mC4
Sample number	19	13	20	44
Epidemiological variant
sBL	3	8	18	41
eBL	14	4	0	2
iBL	2	1	2	1
EBV status
EBV-positive	17	9	0	2
EBV-negative	0	0	12	25
Unknown	2	4	8	17
Age at diagnosis, years	11	9	13	7
(median [range])	[5-57]	[2-41]	[5-57]	[2-44]
Horvath clock, years	113	83	66	50
(median [range])	[62-186]	[45-113]	[26-112]	[11-92]
Proliferation history, epiCMIT	0.8	0.6	0.7	0.7
(median [range])	[0.6-.09]	[0.5-.07]	[0.7-0.8]	[0.5-0.8]
DNAme levels 309,078 CpGs	0.59	0.53	0.48	0.43
(median [range])	[0.47-0.76]	[0.46-0.56]	[0.39-0.59]	[0.28-0.50]
DNAme levels 9,313 CpGs	0.77	0.52	0.3	0.15
(median [range])	[0.61-0.90]	[0.44-0.64]	[0.14-0.57]	[0.09-0.31]

## Sheet: Table S5
Table S5: 9,313 most variable CpGs across the 96 Burkitt lymphoma cases. The most variable CpGs across the 96 Burkitt lymphoma cases were determined based on standard deviation.
TargetID	Chromosome	Position	CpG Module	Chromatin states (gcBC)	Superenhancer (Bal et al., 2022, Nature)	Kulis Module (Kulis et al., 2015, Nat Genet)
cg00001583	chr1	200011786	BL-M1	Poised Promoter		unknown
cg00008647	chr1	207082900	BL-M1	Poised Promoter		M20
cg00012397	chr11	17756435	BL-M1	Poised Promoter		unknown
cg00050152	chr5	180479829	BL-M1	Poised Promoter	chr5:180469658-180493079	unknown
cg00060320	chr3	134369974	BL-M1	Poised Promoter		unknown
cg00064840	chr7	4784485	BL-M1	Promoter		unknown
cg00070052	chr9	116171972	BL-M1	Promoter		M8
cg00072720	chr17	7165831	BL-M1	Poised Promoter		M17
cg00073780	chr6	122931415	BL-M1	Poised Promoter		unknown
cg00079891	chr16	122716	BL-M1	Poised Promoter		unknown
cg00094518	chr7	130418549	BL-M1	Poised Promoter		unknown
cg00105640	chr1	3691994	BL-M1	Enhancer		unknown
cg00108164	chr2	264199	BL-M1	Promoter		unknown
cg00109503	chr12	52242166	BL-M1	Poised Promoter		unknown
cg00123762	chr6	41343697	BL-M1	Poised Promoter		unknown
cg00124375	chr6	31698218	BL-M1	Enhancer		unknown
cg00131372	chr5	148651363	BL-M1	Poised Promoter		unknown
cg00133595	chr16	31228059	BL-M1	Poised Promoter		unknown
cg00151768	chr18	77157760	BL-M1	Promoter	chr18:77153217-77166650	unknown
cg00152041	chr20	61274867	BL-M1	Promoter		unknown
cg00153110	chr2	175201062	BL-M1	Poised Promoter		unknown
cg00160388	chr16	14403425	BL-M1	Promoter	chr16:14395126-14409038	unknown
cg00166216	chr3	194407860	BL-M1	Promoter	chr3:194406267-194414316	unknown
cg00172597	chr1	223538379	BL-M1	Poised Promoter		M20
cg00173141	chr1	210466172	BL-M1	Poised Promoter		unknown
cg00176863	chr14	103396890	BL-M1	Poised Promoter	chr14:103362523-103426399	M17
cg00191629	chr13	110439004	BL-M1	Promoter		unknown
cg00204645	chr16	58060579	BL-M1	Poised Promoter		unknown
cg00207833	chr15	23085646	BL-M1	Promoter	chr15:23057460-23098643	unknown
cg00207926	chr22	37915326	BL-M1	Poised Promoter		unknown
cg00208504	chr4	140200520	BL-M1	Poised Promoter		unknown
cg00208931	chr2	198669586	BL-M1	Poised Promoter		unknown
cg00215432	chr2	219866437	BL-M1	Poised Promoter		M20
cg00225576	chr15	69591355	BL-M1	Poised Promoter		unknown
cg00233028	chr11	44642914	BL-M1	Transcription		unknown
cg00234446	chr18	74208345	BL-M1	Poised Promoter	chr18:74157399-74267270	M20
cg00235260	chr15	100882250	BL-M1	Poised Promoter		unknown
cg00238897	chr2	10444450	BL-M1	Poised Promoter		unknown
cg00246386	chr20	2674548	BL-M1	Poised Promoter		M20
cg00246932	chr16	56228498	BL-M1	Poised Promoter		unknown
cg00249511	chr11	627152	BL-M1	Poised Promoter		M20
cg00252282	chr12	5542736	BL-M1	Poised Promoter		M20
cg00253346	chr22	42324281	BL-M1	Enhancer	chr22:42310743-42347296	M11
cg00257704	chr17	77903985	BL-M1	Heterochromatin	chr17:77893794-77920936	unknown
cg00261781	chr2	20212517	BL-M1	Poised Promoter		unknown
cg00264591	chr5	1883514	BL-M1	Poised Promoter		unknown
cg00267596	chr17	46724138	BL-M1	Poised Promoter		unknown
cg00270789	chr16	46919075	BL-M1	Poised Promoter		M20
cg00284173	chr2	24273093	BL-M1	Poised Promoter		M20
cg00286621	chr1	27709881	BL-M1	Poised Promoter		unknown
cg00295572	chr1	3568236	BL-M1	Poised Promoter		M20
cg00303548	chr13	96742413	BL-M1	Poised Promoter		unknown
cg00303982	chr8	145556952	BL-M1	Poised Promoter		M20
cg00334798	chr11	72929553	BL-M1	Poised Promoter		unknown
cg00347563	chr1	78511600	BL-M1	Poised Promoter		unknown
cg00366352	chr12	96184415	BL-M1	Poised Promoter		unknown
cg00366505	chr16	88636230	BL-M1	Promoter		unknown
cg00370229	chr6	29521602	BL-M1	Poised Promoter		unknown
cg00378510	chr19	2291020	BL-M1	Poised Promoter		unknown
cg00385863	chr1	41847974	BL-M1	Poised Promoter		unknown
cg00397324	chr21	42798594	BL-M1	Promoter		unknown
cg00410370	chr2	175200477	BL-M1	Poised Promoter		M20
cg00437985	chr16	21295255	BL-M1	Poised Promoter		unknown
cg00442112	chr4	5021113	BL-M1	Heterochromatin		unknown
cg00443645	chr14	101034236	BL-M1	Poised Promoter		unknown
cg00447052	chr8	145556707	BL-M1	Poised Promoter		unknown
cg00451642	chr15	66546935	BL-M1	Poised Promoter		unknown
cg00455439	chr10	61122358	BL-M1	Poised Promoter		unknown
cg00462460	chr2	20212509	BL-M1	Poised Promoter		unknown
cg00468146	chr6	19838211	BL-M1	Poised Promoter		M19
cg00474194	chr18	67955861	BL-M1	Poised Promoter		unknown
cg00494337	chr20	30194024	BL-M1	Poised Promoter		unknown
cg00498155	chr19	37157879	BL-M1	Promoter		unknown
cg00506811	chr2	235860443	BL-M1	Poised Promoter		unknown
cg00510011	chr5	89854651	BL-M1	Poised Promoter		unknown
cg00523683	chr17	78748471	BL-M1	Promoter	chr17:78692205-78773327	M10
cg00529585	chr10	115803805	BL-M1	Poised Promoter		unknown
cg00532449	chr1	2375420	BL-M1	Poised Promoter		M20
cg00538102	chr3	124606184	BL-M1	Poised Promoter		unknown
cg00539908	chr2	152954216	BL-M1	Poised Promoter		unknown
cg00540891	chr10	43572244	BL-M1	Poised Promoter		unknown
cg00551736	chr7	151573592	BL-M1	Poised Promoter		unknown
cg00555905	chr17	79140481	BL-M1	Heterochromatin		unknown
cg00557354	chr13	111767899	BL-M1	Poised Promoter		unknown
cg00558804	chr16	88769761	BL-M1	Promoter		unknown
cg00560482	chr10	124895474	BL-M1	Poised Promoter		unknown
cg00565688	chr1	3568212	BL-M1	Poised Promoter		M20
cg00566635	chr11	130298267	BL-M1	Poised Promoter		unknown
cg00573330	chr4	330651	BL-M1	Promoter	chr4:297278-333720	unknown
cg00578154	chr19	37288705	BL-M1	Promoter		unknown
cg00582881	chr5	148651359	BL-M1	Poised Promoter		unknown
cg00588720	chr16	89267826	BL-M1	Poised Promoter		unknown
cg00598429	chr17	45928250	BL-M1	Poised Promoter	chr17:45920632-45954901	M20
cg00607526	chr5	131347278	BL-M1	Poised Promoter		unknown
cg00609966	chr16	1202819	BL-M1	Poised Promoter		unknown
cg00625963	chr1	32740034	BL-M1	Enhancer		unknown
cg00630164	chr1	41250062	BL-M1	Poised Promoter		unknown
cg00630724	chr10	103991299	BL-M1	Poised Promoter		unknown
cg00633736	chr17	15164050	BL-M1	Poised Promoter		unknown
cg00639195	chr15	79103007	BL-M1	Poised Promoter		unknown
cg00643111	chr16	31483443	BL-M1	Poised Promoter		unknown
cg00643896	chr15	57884038	BL-M1	Poised Promoter		unknown
cg00645755	chr7	1514031	BL-M1	Transcription		M9
cg00648301	chr20	20349241	BL-M1	Poised Promoter		unknown
cg00650809	chr19	17439339	BL-M1	Poised Promoter		M20
cg00654814	chr17	74865068	BL-M1	Poised Promoter		unknown
cg00656387	chr3	40428638	BL-M1	Poised Promoter		unknown
cg00661320	chr10	73848825	BL-M1	Poised Promoter	chr10:73839515-73852509	M20
cg00670742	chr2	87034831	BL-M1	Poised Promoter	chr2:86973639-87084371	unknown
cg00677217	chr4	3747401	BL-M1	Heterochromatin		unknown
cg00681462	chr14	75800724	BL-M1	Promoter		unknown
cg00682367	chr20	48963280	BL-M1	Heterochromatin		unknown
cg00682386	chr1	41249583	BL-M1	Poised Promoter		unknown
cg00687306	chr15	37398943	BL-M1	Heterochromatin		M20
cg00688264	chr9	133972025	BL-M1	Poised Promoter		unknown
cg00700041	chr1	13843911	BL-M1	Heterochromatin		unknown
cg00703260	chr1	26372895	BL-M1	Poised Promoter		M20
cg00705280	chr2	219866493	BL-M1	Poised Promoter		unknown
cg00739778	chr17	2908023	BL-M1	Enhancer	chr17:2888985-2916377	M10
cg00740691	chr17	2680064	BL-M1	Poised Promoter		unknown
cg00744351	chr17	4804374	BL-M1	Poised Promoter		unknown
cg00751156	chr15	41522898	BL-M1	Promoter		unknown
cg00751253	chr8	75233613	BL-M1	Poised Promoter		unknown
cg00756058	chr13	96296844	BL-M1	Poised Promoter		unknown
cg00758881	chr16	58534681	BL-M1	Poised Promoter		unknown
cg00770784	chr16	75468297	BL-M1	Promoter		unknown
cg00778807	chr1	43524347	BL-M1	Unknown		unknown
cg00781110	chr15	74421535	BL-M1	Poised Promoter		M20
cg00791190	chr22	50223573	BL-M1	Promoter		M5
cg00793843	chr15	90777889	BL-M1	Promoter		M2
cg00794178	chr3	182897283	BL-M1	Poised Promoter		M20
cg00800229	chr14	22004993	BL-M1	Heterochromatin		M20
cg00803088	chr10	43600706	BL-M1	Poised Promoter		unknown
cg00805880	chr1	203045044	BL-M1	Poised Promoter		unknown
cg00810208	chr4	997012	BL-M1	Poised Promoter		unknown
cg00813378	chr1	1475209	BL-M1	Poised Promoter		unknown
cg00817367	chr12	52401214	BL-M1	Poised Promoter		unknown
cg00824141	chr2	106015518	BL-M1	Poised Promoter		unknown
cg00833448	chr2	217236872	BL-M1	Poised Promoter		unknown
cg00841408	chr3	9811940	BL-M1	Promoter		unknown
cg00843236	chr16	28074980	BL-M1	Poised Promoter		unknown
cg00859544	chr13	20735242	BL-M1	Poised Promoter		unknown
cg00866976	chr16	56224782	BL-M1	Poised Promoter		unknown
cg00873050	chr1	32828016	BL-M1	Poised Promoter		M20
cg00879447	chr2	56412077	BL-M1	Poised Promoter		unknown
cg00884093	chr22	46932648	BL-M1	Poised Promoter	chr22:46794825-46935524	M19
cg00906130	chr4	175443797	BL-M1	Poised Promoter		unknown
cg00909514	chr1	200860534	BL-M1	Poised Promoter	chr1:200821465-200862942	unknown
cg00923744	chr1	230204526	BL-M1	Poised Promoter		unknown
cg00942551	chr19	3585406	BL-M1	Poised Promoter		unknown
cg00948275	chr1	228645512	BL-M1	Promoter		unknown
cg00958884	chr17	74533976	BL-M1	Poised Promoter		unknown
cg00960186	chr4	5890358	BL-M1	Poised Promoter		unknown
cg00960260	chr8	6693367	BL-M1	Poised Promoter		M20
cg00960700	chr17	80709150	BL-M1	Promoter		unknown
cg00961326	chr16	58061220	BL-M1	Poised Promoter		M20
cg00976453	chr20	48099479	BL-M1	Poised Promoter		M20
cg00981837	chr5	33936262	BL-M1	Poised Promoter		unknown
cg00999988	chr2	166649910	BL-M1	Poised Promoter		unknown
cg01006802	chr16	2892766	BL-M1	Poised Promoter		unknown
cg01011769	chr16	85648749	BL-M1	Poised Promoter		unknown
cg01015090	chr19	498062	BL-M1	Poised Promoter		unknown
cg01019875	chr17	6945620	BL-M1	Poised Promoter		unknown
cg01021551	chr17	53315948	BL-M1	Poised Promoter		unknown
cg01032359	chr12	111473208	BL-M1	Poised Promoter		unknown
cg01033463	chr22	45404843	BL-M1	Poised Promoter		unknown
cg01038450	chr8	98881259	BL-M1	Poised Promoter		unknown
cg01045337	chr16	374988	BL-M1	Promoter		unknown
cg01045611	chr19	8382422	BL-M1	Transcription		unknown
cg01046309	chr16	18995391	BL-M1	Poised Promoter		unknown
cg01048962	chr19	21646470	BL-M1	Promoter		M20
cg01051310	chr1	228194443	BL-M1	Poised Promoter		M20
cg01060026	chr3	129324501	BL-M1	Poised Promoter		unknown
cg01097881	chr12	108523395	BL-M1	Poised Promoter		unknown
cg01101380	chr1	36039173	BL-M1	Poised Promoter		M17
cg01101510	chr17	40913055	BL-M1	Poised Promoter		unknown
cg01103590	chr12	71833534	BL-M1	Poised Promoter		unknown
cg01107006	chr15	65670304	BL-M1	Poised Promoter		unknown
cg01108392	chr20	62151062	BL-M1	Poised Promoter		unknown
cg01118451	chr13	44361220	BL-M1	Poised Promoter		unknown
cg01128642	chr2	19558808	BL-M1	Poised Promoter		M20
cg01129459	chr14	60386828	BL-M1	Poised Promoter		M17
cg01129966	chr11	22851401	BL-M1	Promoter		unknown
cg01134183	chr1	46860260	BL-M1	Poised Promoter		M20
cg01139861	chr7	50343298	BL-M1	Promoter	chr7:50300017-50370612	unknown
cg01147550	chr17	47210027	BL-M1	Poised Promoter		M20
cg01151584	chr11	64627528	BL-M1	Promoter	chr11:64614731-64656050	M8
cg01172640	chr15	53096035	BL-M1	Poised Promoter		unknown
cg01183017	chr5	76114822	BL-M1	Poised Promoter		unknown
cg01187505	chr11	26353622	BL-M1	Poised Promoter		M20
cg01189072	chr1	1610660	BL-M1	Enhancer	chr1:1590119-1610909	M8
cg01200177	chr2	128616082	BL-M1	Promoter		M5
cg01201482	chr2	128421828	BL-M1	Poised Promoter		unknown
cg01218619	chr4	25090298	BL-M1	Poised Promoter		unknown
cg01227084	chr19	2774520	BL-M1	Enhancer		M7
cg01227827	chr10	99609926	BL-M1	Poised Promoter		unknown
cg01229798	chr10	88126853	BL-M1	Poised Promoter		unknown
cg01232604	chr7	5632262	BL-M1	Poised Promoter	chr7:5549429-5637834	unknown
cg01239922	chr5	191242	BL-M1	Unknown		unknown
cg01246835	chr7	6703708	BL-M1	Poised Promoter		unknown
cg01251150	chr5	67535553	BL-M1	Enhancer		M19
cg01263292	chr12	66583029	BL-M1	Poised Promoter		unknown
cg01269191	chr12	25404803	BL-M1	Promoter		M8
cg01278873	chr19	44764101	BL-M1	Promoter		unknown
cg01283834	chr4	141488964	BL-M1	Poised Promoter		unknown
cg01287132	chr19	4173254	BL-M1	Heterochromatin		unknown
cg01292793	chr7	73002385	BL-M1	Promoter		unknown
cg01295339	chr2	74729710	BL-M1	Poised Promoter		unknown
cg01297721	chr19	19373566	BL-M1	Heterochromatin		M17
cg01299579	chr2	10830716	BL-M1	Promoter		unknown
cg01305186	chr5	87976902	BL-M1	Poised Promoter	chr5:87952031-87977418	unknown
cg01324372	chr22	42679577	BL-M1	Poised Promoter		unknown
cg01332683	chr16	16190393	BL-M1	Enhancer	chr16:16188918-16201916	M15
cg01339704	chr17	4488235	BL-M1	Poised Promoter		unknown
cg01341801	chr6	32489203	BL-M1	Transcription		unknown
cg01345354	chr6	2892152	BL-M1	Enhancer	chr6:2843580-2912159	unknown
cg01348004	chr15	99645227	BL-M1	Poised Promoter		unknown
cg01351037	chr15	85525384	BL-M1	Poised Promoter		unknown
cg01362115	chr15	68075218	BL-M1	Enhancer	chr15:68052895-68099005	M2
cg01380906	chr2	217236999	BL-M1	Poised Promoter		unknown
cg01381678	chr2	197458093	BL-M1	Poised Promoter		unknown
cg01391022	chr12	122360665	BL-M1	Transcription	chr12:122353277-122473413	unknown
cg01392544	chr10	18429760	BL-M1	Poised Promoter		M20
cg01394819	chr1	53527665	BL-M1	Poised Promoter		M20
cg01396567	chr1	85514226	BL-M1	Poised Promoter		unknown
cg01398050	chr3	19189456	BL-M1	Poised Promoter		unknown
cg01408486	chr5	139027024	BL-M1	Promoter	chr5:139012232-139091734	M17
cg01412524	chr1	46860243	BL-M1	Poised Promoter		unknown
cg01413546	chr2	200323768	BL-M1	Poised Promoter		unknown
cg01419831	chr2	162283705	BL-M1	Poised Promoter		unknown
cg01424562	chr14	69256677	BL-M1	Promoter	chr14:69247484-69310787	M4
cg01425666	chr7	5468436	BL-M1	Poised Promoter		unknown
cg01437204	chr1	202130344	BL-M1	Promoter	chr1:202124388-202135326	unknown
cg01451391	chr17	53343561	BL-M1	Poised Promoter		unknown
cg01452847	chr17	46711341	BL-M1	Poised Promoter		M20
cg01484915	chr10	45458834	BL-M1	Promoter	chr10:45458230-45470825	unknown
cg01499217	chr18	10454681	BL-M1	Poised Promoter		unknown
cg01502396	chr11	46403923	BL-M1	Poised Promoter		unknown
cg01505590	chr11	2950632	BL-M1	Poised Promoter		unknown
cg01507044	chr13	23949294	BL-M1	Poised Promoter		unknown
cg01507128	chr19	49561220	BL-M1	Poised Promoter		unknown
cg01510903	chr12	53342748	BL-M1	Promoter		unknown
cg01516851	chr6	28945338	BL-M1	Promoter		unknown
cg01519714	chr2	27070750	BL-M1	Poised Promoter		unknown
cg01527459	chr10	82116571	BL-M1	Poised Promoter		M20
cg01535733	chr6	153452320	BL-M1	Poised Promoter		M20
cg01538731	chr16	87757018	BL-M1	Enhancer	chr16:87730153-87767682	unknown
cg01557297	chr14	23822017	BL-M1	Poised Promoter		unknown
cg01557547	chr3	157823089	BL-M1	Poised Promoter		unknown
cg01558909	chr16	215845	BL-M1	Poised Promoter		unknown
cg01565320	chr4	42399851	BL-M1	Poised Promoter		unknown
cg01579289	chr2	71503740	BL-M1	Poised Promoter		unknown
cg01579912	chr13	115000226	BL-M1	Promoter		unknown
cg01580888	chr19	33556060	BL-M1	Poised Promoter		unknown
cg01591431	chr11	122753443	BL-M1	Poised Promoter		unknown
cg01601746	chr19	58038689	BL-M1	Promoter		unknown
cg01607849	chr12	6976129	BL-M1	Promoter		M2
cg01614237	chr4	6660771	BL-M1	Poised Promoter		unknown
cg01619929	chr22	36806443	BL-M1	Promoter		unknown
cg01637551	chr12	2161661	BL-M1	Poised Promoter		unknown
cg01645998	chr16	82045222	BL-M1	Promoter		unknown
cg01656168	chr16	69141437	BL-M1	Poised Promoter		M20
cg01663603	chr20	48099343	BL-M1	Poised Promoter		M20
cg01681367	chr16	29676071	BL-M1	Promoter	chr16:29655676-29719330	M19
cg01682504	chr12	57620607	BL-M1	Poised Promoter	chr12:57615507-57643677	unknown
cg01686920	chr16	54964332	BL-M1	Poised Promoter		M20
cg01691090	chr11	2951265	BL-M1	Poised Promoter		unknown
cg01696193	chr6	56819912	BL-M1	Poised Promoter		unknown
cg01697719	chr22	19754125	BL-M1	Poised Promoter		unknown
cg01697732	chr17	66597500	BL-M1	Poised Promoter		unknown
cg01698108	chr3	182880470	BL-M1	Poised Promoter		unknown
cg01705052	chr16	12996234	BL-M1	Poised Promoter		unknown
cg01717446	chr2	71503566	BL-M1	Poised Promoter		unknown
cg01718447	chr7	30722327	BL-M1	Poised Promoter		unknown
cg01722423	chr1	111150133	BL-M1	Poised Promoter		unknown
cg01738022	chr16	4012936	BL-M1	Poised Promoter		unknown
cg01761662	chr11	120110812	BL-M1	Poised Promoter	chr11:120105908-120131167	unknown
cg01762827	chr16	69141442	BL-M1	Poised Promoter		M20
cg01767885	chr16	1147214	BL-M1	Poised Promoter		M5
cg01768814	chr17	65437355	BL-M1	Enhancer		unknown
cg01777228	chr17	39890494	BL-M1	Poised Promoter		unknown
cg01784852	chr1	94703167	BL-M1	Poised Promoter		unknown
cg01786994	chr15	78556945	BL-M1	Promoter		unknown
cg01803928	chr13	50701619	BL-M1	Promoter	chr13:50679811-50742385	M20
cg01804570	chr5	89854830	BL-M1	Poised Promoter		unknown
cg01807886	chr1	201438283	BL-M1	Poised Promoter		unknown
cg01808030	chr22	45809952	BL-M1	Promoter		unknown
cg01810713	chr16	85966031	BL-M1	Enhancer	chr16:85921669-86004210	M4
cg01814098	chr5	125930667	BL-M1	Poised Promoter		unknown
cg01814945	chr6	29974723	BL-M1	Poised Promoter		unknown
cg01821058	chr16	55512870	BL-M1	Heterochromatin		M20
cg01822124	chr2	219867652	BL-M1	Poised Promoter		unknown
cg01840591	chr16	19179931	BL-M1	Poised Promoter		unknown
cg01844178	chr3	180397494	BL-M1	Poised Promoter		unknown
cg01847271	chr9	116111676	BL-M1	Poised Promoter		unknown
cg01853367	chr14	105634387	BL-M1	Poised Promoter		unknown
cg01857475	chr12	104697193	BL-M1	Promoter		unknown
cg01858879	chr11	76838549	BL-M1	Promoter		unknown
cg01878345	chr2	105471960	BL-M1	Poised Promoter		M20
cg01885071	chr14	90168304	BL-M1	Promoter		unknown
cg01901107	chr7	150748284	BL-M1	Poised Promoter		unknown
cg01912921	chr6	1611712	BL-M1	Poised Promoter		unknown
cg01913970	chr1	45308593	BL-M1	Poised Promoter		M20
cg01915516	chr1	3568243	BL-M1	Poised Promoter		M20
cg01924596	chr5	31854504	BL-M1	Poised Promoter		unknown
cg01932956	chr16	22959525	BL-M1	Poised Promoter		unknown
cg01939477	chr11	43602879	BL-M1	Poised Promoter		unknown
cg01939883	chr13	110439453	BL-M1	Poised Promoter		M20
cg01941219	chr13	98795021	BL-M1	Poised Promoter		unknown
cg01952234	chr11	32457130	BL-M1	Poised Promoter		M20
cg01961881	chr12	54813046	BL-M1	Poised Promoter		unknown
cg01966091	chr16	69141478	BL-M1	Poised Promoter		M20
cg01982516	chr7	156701873	BL-M1	Enhancer		unknown
cg01995480	chr22	45405827	BL-M1	Poised Promoter		unknown
cg02002231	chr4	81187798	BL-M1	Poised Promoter		unknown
cg02003183	chr14	103415882	BL-M1	Promoter	chr14:103362523-103426399	unknown
cg02008154	chr7	35293537	BL-M1	Poised Promoter		M19
cg02015876	chr15	99645435	BL-M1	Poised Promoter		M20
cg02033258	chr5	131593261	BL-M1	Poised Promoter		unknown
cg02043600	chr16	31021933	BL-M1	Poised Promoter		unknown
cg02048807	chr14	105444384	BL-M1	Poised Promoter		unknown
cg02048890	chr18	33877274	BL-M1	Poised Promoter		unknown
cg02053964	chr12	124950784	BL-M1	Promoter	chr12:124937047-124997845	unknown
cg02058918	chr9	101470884	BL-M1	Poised Promoter		unknown
cg02060717	chr4	40197355	BL-M1	Promoter	chr4:40151631-40268225	M8
cg02062409	chr12	98850881	BL-M1	Poised Promoter		unknown
cg02064158	chr17	1929356	BL-M1	Poised Promoter		unknown
cg02067846	chr3	38071498	BL-M1	Poised Promoter		unknown
cg02070685	chr16	84002370	BL-M1	Poised Promoter		M20
cg02072885	chr3	182880477	BL-M1	Poised Promoter		unknown
cg02079700	chr22	43166347	BL-M1	Promoter		M5
cg02090762	chr17	79503859	BL-M1	Poised Promoter		unknown
cg02092514	chr17	80873656	BL-M1	Promoter		unknown
cg02108623	chr6	106535425	BL-M1	Poised Promoter	chr6:106530500-106672014	unknown
cg02126435	chr16	74701421	BL-M1	Promoter		unknown
cg02131049	chr4	77227621	BL-M1	Poised Promoter		unknown
cg02144298	chr19	33792681	BL-M1	Poised Promoter		unknown
cg02144954	chr17	72439205	BL-M1	Unknown		unknown
cg02147695	chr13	78493657	BL-M1	Poised Promoter		unknown
cg02149189	chr6	29521138	BL-M1	Poised Promoter		unknown
cg02150369	chr5	52775702	BL-M1	Poised Promoter		unknown
cg02156296	chr22	36806414	BL-M1	Promoter		unknown
cg02162886	chr14	61114145	BL-M1	Poised Promoter		M20
cg02165799	chr20	61885850	BL-M1	Poised Promoter		unknown
cg02169734	chr6	80656973	BL-M1	Poised Promoter		unknown
cg02172652	chr22	44894165	BL-M1	Promoter		M20
cg02173749	chr2	121104029	BL-M1	Poised Promoter		unknown
cg02182803	chr16	29823685	BL-M1	Poised Promoter		unknown
cg02196294	chr6	39197260	BL-M1	Poised Promoter		unknown
cg02196912	chr14	24868470	BL-M1	Poised Promoter		unknown
cg02197293	chr19	39523158	BL-M1	Poised Promoter		unknown
cg02214623	chr5	180671896	BL-M1	Promoter	chr5:180668661-180674567	M5
cg02215115	chr6	39197417	BL-M1	Poised Promoter		unknown
cg02221866	chr6	26044338	BL-M1	Promoter	chr6:26042191-26046734	unknown
cg02229433	chr7	156802197	BL-M1	Poised Promoter		unknown
cg02241363	chr17	78450357	BL-M1	Poised Promoter		unknown
cg02243714	chr16	87635798	BL-M1	Poised Promoter		unknown
cg02244288	chr16	89573955	BL-M1	Promoter		unknown
cg02255871	chr18	46067528	BL-M1	Poised Promoter		unknown
cg02257550	chr16	56486271	BL-M1	Promoter		M7
cg02257708	chr7	98989843	BL-M1	Promoter	chr7:98975628-99008004	M4
cg02257750	chr10	118501507	BL-M1	Poised Promoter		unknown
cg02266771	chr6	27218966	BL-M1	Poised Promoter		unknown
cg02277487	chr2	70781256	BL-M1	Poised Promoter		unknown
cg02293118	chr7	44349704	BL-M1	Poised Promoter		unknown
cg02304226	chr16	50699197	BL-M1	Promoter		unknown
cg02320481	chr13	110438578	BL-M1	Poised Promoter		M19
cg02329935	chr5	76506492	BL-M1	Poised Promoter		unknown
cg02334314	chr3	123752504	BL-M1	Poised Promoter		M20
cg02334370	chr1	11751781	BL-M1	Poised Promoter		unknown
cg02336175	chr8	81786862	BL-M1	Poised Promoter		unknown
cg02337349	chr3	50242754	BL-M1	Poised Promoter		M20
cg02344820	chr7	155167511	BL-M1	Poised Promoter		unknown
cg02346492	chr17	9143174	BL-M1	Poised Promoter		unknown
cg02348634	chr2	47596430	BL-M1	Poised Promoter		unknown
cg02352723	chr19	58666456	BL-M1	Promoter		unknown
cg02356551	chr8	53013726	BL-M1	Poised Promoter		unknown
cg02360514	chr19	45975990	BL-M1	Poised Promoter		unknown
cg02360980	chr15	41804283	BL-M1	Poised Promoter		unknown
cg02362970	chr6	136871947	BL-M1	Poised Promoter		unknown
cg02366772	chr7	105662809	BL-M1	Enhancer	chr7:105649531-105762917	unknown
cg02367660	chr2	238535997	BL-M1	Poised Promoter		M20
cg02371040	chr19	8942841	BL-M1	Promoter		unknown
cg02386957	chr13	111838481	BL-M1	Promoter	chr13:111813277-111869210	unknown
cg02394512	chr11	94245735	BL-M1	Poised Promoter		unknown
cg02422426	chr4	183370059	BL-M1	Poised Promoter		M20
cg02430385	chr15	45421951	BL-M1	Poised Promoter		unknown
cg02434443	chr11	15136456	BL-M1	Poised Promoter		M20
cg02445447	chr2	106015594	BL-M1	Poised Promoter		unknown
cg02452966	chr19	39056216	BL-M1	Poised Promoter		unknown
cg02457680	chr1	154475139	BL-M1	Poised Promoter		unknown
cg02459529	chr11	35639998	BL-M1	Poised Promoter		unknown
cg02459604	chr19	37407284	BL-M1	Promoter		M20
cg02466321	chr5	79866099	BL-M1	Poised Promoter		unknown
cg02466830	chr3	98376390	BL-M1	Poised Promoter		unknown
cg02470565	chr22	29702866	BL-M1	Poised Promoter		unknown
cg02505827	chr5	68711277	BL-M1	Promoter		unknown
cg02512505	chr16	56659552	BL-M1	Poised Promoter		unknown
cg02516101	chr22	38711891	BL-M1	Promoter	chr22:38694756-38713198	unknown
cg02517134	chr3	89156795	BL-M1	Poised Promoter		unknown
cg02533423	chr7	27232150	BL-M1	Poised Promoter		M20
cg02553486	chr4	47840095	BL-M1	Poised Promoter		unknown
cg02556360	chr7	5460496	BL-M1	Poised Promoter		unknown
cg02560967	chr9	112403301	BL-M1	Poised Promoter		unknown
cg02562519	chr16	85202632	BL-M1	Poised Promoter		M20
cg02576153	chr16	85289758	BL-M1	Enhancer		M8
cg02582387	chr1	20879813	BL-M1	Poised Promoter		M20
cg02583418	chr2	105473340	BL-M1	Poised Promoter		M20
cg02583618	chr16	54407990	BL-M1	Heterochromatin		unknown
cg02585459	chr1	111098150	BL-M1	Poised Promoter		unknown
cg02587648	chr1	2023258	BL-M1	Heterochromatin		unknown
cg02596175	chr7	151574762	BL-M1	Poised Promoter		unknown
cg02602699	chr17	235235	BL-M1	Poised Promoter		unknown
cg02606808	chr5	71403502	BL-M1	Poised Promoter		unknown
cg02623991	chr19	54926431	BL-M1	Poised Promoter		M20
cg02642914	chr11	115374217	BL-M1	Poised Promoter		unknown
cg02647388	chr6	7541868	BL-M1	Poised Promoter		unknown
cg02647878	chr4	154681197	BL-M1	Poised Promoter		M20
cg02649987	chr11	106888392	BL-M1	Poised Promoter		unknown
cg02650317	chr20	61808888	BL-M1	Poised Promoter		unknown
cg02650512	chr17	27048975	BL-M1	Promoter		M8
cg02653557	chr19	58095424	BL-M1	Promoter		unknown
cg02660097	chr11	68866761	BL-M1	Heterochromatin		unknown
cg02662362	chr6	33084814	BL-M1	Poised Promoter		M20
cg02665297	chr7	5270984	BL-M1	Promoter	chr7:5257161-5280312	unknown
cg02668248	chr19	16437789	BL-M1	Poised Promoter	chr19:16436642-16494827	unknown
cg02675308	chr4	76556042	BL-M1	Promoter		unknown
cg02676175	chr17	7253720	BL-M1	Promoter		unknown
cg02687055	chr2	24232865	BL-M1	Poised Promoter		unknown
cg02692912	chr16	24267226	BL-M1	Poised Promoter		unknown
cg02696561	chr7	1047834	BL-M1	Transcription	chr7:1033799-1070863	M7
cg02699829	chr19	13216355	BL-M1	Promoter	chr19:13204830-13217453	M12
cg02705800	chr15	93199018	BL-M1	Poised Promoter		M20
cg02716516	chr3	45838074	BL-M1	Poised Promoter		unknown
cg02725413	chr5	139422829	BL-M1	Poised Promoter		unknown
cg02732804	chr16	28075269	BL-M1	Poised Promoter		unknown
cg02736548	chr22	42470223	BL-M1	Promoter		unknown
cg02737268	chr20	3780182	BL-M1	Promoter	chr20:3777100-3809592	unknown
cg02741216	chr10	98945465	BL-M1	Poised Promoter	chr10:98894322-98968236	unknown
cg02741521	chr3	9745610	BL-M1	Poised Promoter		M20
cg02750935	chr5	145214981	BL-M1	Poised Promoter		unknown
cg02763101	chr19	56904945	BL-M1	Promoter		M20
cg02763536	chr17	40932515	BL-M1	Poised Promoter		unknown
cg02767771	chr10	135043492	BL-M1	Poised Promoter		M20
cg02769781	chr1	1713676	BL-M1	Enhancer	chr1:1706222-1719897	unknown
cg02769794	chr10	79686682	BL-M1	Poised Promoter		unknown
cg02771240	chr3	193789377	BL-M1	Promoter	chr3:193775693-193824872	unknown
cg02774542	chr19	11517152	BL-M1	Poised Promoter		unknown
cg02775469	chr6	33181031	BL-M1	Poised Promoter		unknown
cg02783889	chr11	9113370	BL-M1	Poised Promoter		unknown
cg02788021	chr13	30882905	BL-M1	Promoter	chr13:30866064-31038700	unknown
cg02788102	chr11	115374969	BL-M1	Poised Promoter		M20
cg02788401	chr17	48585858	BL-M1	Promoter		unknown
cg02788637	chr7	853229	BL-M1	Unknown		unknown
cg02789485	chr12	75783428	BL-M1	Enhancer		M10
cg02794984	chr17	40332140	BL-M1	Poised Promoter		M17
cg02819335	chr4	119810092	BL-M1	Poised Promoter		unknown
cg02824315	chr18	812603	BL-M1	Poised Promoter		unknown
cg02846841	chr6	28945341	BL-M1	Promoter		unknown
cg02856953	chr1	154474530	BL-M1	Poised Promoter		unknown
cg02860282	chr1	70033624	BL-M1	Poised Promoter		M20
cg02869459	chr2	220349208	BL-M1	Poised Promoter		M20
cg02869649	chr22	45403700	BL-M1	Poised Promoter		M20
cg02882381	chr11	69590332	BL-M1	Poised Promoter		unknown
cg02883595	chr6	39281421	BL-M1	Poised Promoter		unknown
cg02886408	chr10	133796164	BL-M1	Poised Promoter		unknown
cg02893550	chr16	89119418	BL-M1	Heterochromatin	chr16:89098144-89134622	unknown
cg02895639	chr22	48970993	BL-M1	Poised Promoter		unknown
cg02899346	chr19	45996372	BL-M1	Promoter		unknown
cg02912326	chr6	97285743	BL-M1	Poised Promoter		unknown
cg02916312	chr6	72596135	BL-M1	Poised Promoter		unknown
cg02916932	chr16	57318880	BL-M1	Poised Promoter		unknown
cg02917596	chr11	61447834	BL-M1	Poised Promoter		unknown
cg02922601	chr22	45680676	BL-M1	Promoter		unknown
cg02924562	chr1	26372469	BL-M1	Poised Promoter		M20
cg02925162	chr16	1031205	BL-M1	Poised Promoter		M20
cg02955631	chr11	119293601	BL-M1	Poised Promoter		unknown
cg02955911	chr16	67464503	BL-M1	Poised Promoter		unknown
cg02957576	chr22	38851366	BL-M1	Poised Promoter		unknown
cg02961707	chr19	7927974	BL-M1	Poised Promoter		M20
cg02971581	chr1	10895950	BL-M1	Poised Promoter	chr1:10895469-10904456	unknown
cg02976309	chr6	52441305	BL-M1	Promoter	chr6:52356386-52441729	unknown
cg02976568	chr17	26120756	BL-M1	Poised Promoter		unknown
cg02978184	chr3	123167770	BL-M1	Poised Promoter		M20
cg02983950	chr1	38942220	BL-M1	Promoter	chr1:38939219-38942903	M20
cg02989521	chr11	107462437	BL-M1	Poised Promoter		unknown
cg02990474	chr20	49416093	BL-M1	Promoter	chr20:49407013-49477008	M8
cg02992311	chr19	39523626	BL-M1	Heterochromatin		M8
cg02993991	chr19	4064177	BL-M1	Promoter	chr19:4051423-4078063	M5
cg03005121	chr22	46933669	BL-M1	Poised Promoter	chr22:46794825-46935524	unknown
cg03011535	chr20	42544794	BL-M1	Poised Promoter		M20
cg03018796	chr22	37730664	BL-M1	Poised Promoter		unknown
cg03023089	chr22	36806580	BL-M1	Promoter		unknown
cg03024212	chr19	46935291	BL-M1	Heterochromatin		unknown
cg03035213	chr16	88497077	BL-M1	Poised Promoter		unknown
cg03036210	chr16	89904091	BL-M1	Enhancer		unknown
cg03041841	chr9	140094281	BL-M1	Poised Promoter		unknown
cg03052869	chr10	88126299	BL-M1	Poised Promoter		unknown
cg03060201	chr19	37407374	BL-M1	Promoter		unknown
cg03061682	chr15	28352098	BL-M1	Poised Promoter		unknown
cg03065383	chr2	96011964	BL-M1	Poised Promoter		unknown
cg03079132	chr16	727212	BL-M1	Poised Promoter		M7
cg03091337	chr19	52901124	BL-M1	Promoter		unknown
cg03108070	chr6	33245490	BL-M1	Promoter		unknown
cg03112680	chr1	178063192	BL-M1	Poised Promoter		unknown
cg03118206	chr6	138482933	BL-M1	Poised Promoter		unknown
cg03119731	chr19	54494658	BL-M1	Poised Promoter		unknown
cg03126579	chr19	3822189	BL-M1	Heterochromatin		unknown
cg03149749	chr22	50741674	BL-M1	Enhancer	chr22:50730057-50781624	unknown
cg03158400	chr21	42688886	BL-M1	Poised Promoter		M20
cg03172651	chr20	13201655	BL-M1	Poised Promoter		unknown
cg03174043	chr2	20548412	BL-M1	Enhancer		M8
cg03180780	chr1	860965	BL-M1	Poised Promoter		unknown
cg03181899	chr4	186456837	BL-M1	Poised Promoter		unknown
cg03189184	chr4	4858752	BL-M1	Poised Promoter		M20
cg03192775	chr13	27335151	BL-M1	Poised Promoter		unknown
cg03207574	chr10	25241260	BL-M1	Poised Promoter		unknown
cg03212952	chr17	46724679	BL-M1	Poised Promoter		unknown
cg03227128	chr20	2673003	BL-M1	Poised Promoter		unknown
cg03231735	chr16	9184099	BL-M1	Promoter		M20
cg03238797	chr16	77468893	BL-M1	Poised Promoter		M20
cg03251852	chr19	40917184	BL-M1	Enhancer	chr19:40909588-40941767	M5
cg03256884	chr15	32162729	BL-M1	Poised Promoter		unknown
cg03263929	chr22	37212906	BL-M1	Poised Promoter		unknown
cg03264601	chr20	55500670	BL-M1	Poised Promoter		M20
cg03268007	chr15	78112818	BL-M1	Poised Promoter		unknown
cg03269060	chr3	158450208	BL-M1	Poised Promoter		unknown
cg03291396	chr2	219252533	BL-M1	Poised Promoter		M20
cg03297163	chr7	2548137	BL-M1	Promoter	chr7:2547274-2570968	unknown
cg03297901	chr17	76117767	BL-M1	Enhancer	chr17:76110032-76172498	unknown
cg03306486	chr19	1467952	BL-M1	Poised Promoter		unknown
cg03307401	chr19	51568260	BL-M1	Poised Promoter		unknown
cg03307465	chr2	40679519	BL-M1	Poised Promoter		unknown
cg03310242	chr12	2903563	BL-M1	Poised Promoter		unknown
cg03310838	chr16	88545042	BL-M1	Enhancer		unknown
cg03314029	chr16	88496788	BL-M1	Poised Promoter		unknown
cg03315869	chr11	134146676	BL-M1	Poised Promoter		M20
cg03321003	chr3	89163804	BL-M1	Poised Promoter		unknown
cg03322161	chr6	161188322	BL-M1	Poised Promoter		M20
cg03323292	chr11	134146132	BL-M1	Poised Promoter		unknown
cg03324821	chr19	51142933	BL-M1	Poised Promoter		unknown
cg03330490	chr10	94452236	BL-M1	Promoter	chr10:94449734-94520460	unknown
cg03337507	chr10	71561678	BL-M1	Poised Promoter		M20
cg03339817	chr2	128458281	BL-M1	Promoter		M5
cg03342084	chr11	43902343	BL-M1	Promoter		unknown
cg03342530	chr16	50502218	BL-M1	Poised Promoter		unknown
cg03349020	chr16	744861	BL-M1	Poised Promoter		unknown
cg03363478	chr6	170268808	BL-M1	Enhancer		M1
cg03384579	chr2	70995440	BL-M1	Poised Promoter		unknown
cg03384979	chr13	20735316	BL-M1	Poised Promoter		unknown
cg03389164	chr14	94423872	BL-M1	Enhancer	chr14:94397072-94468275	unknown
cg03389653	chr16	49316197	BL-M1	Poised Promoter		unknown
cg03394150	chr16	28074384	BL-M1	Poised Promoter		unknown
cg03405114	chr18	43652430	BL-M1	Poised Promoter		M20
cg03414569	chr3	184971699	BL-M1	Promoter		unknown
cg03419058	chr15	26108391	BL-M1	Poised Promoter		M20
cg03419885	chr11	125036385	BL-M1	Poised Promoter		unknown
cg03451178	chr2	172864273	BL-M1	Promoter		M8
cg03456872	chr22	29279967	BL-M1	Poised Promoter		unknown
cg03462322	chr16	126397	BL-M1	Heterochromatin		M19
cg03468349	chr2	264164	BL-M1	Promoter		unknown
cg03469521	chr16	66878810	BL-M1	Poised Promoter		M20
cg03473387	chr18	19749395	BL-M1	Poised Promoter		unknown
cg03503802	chr22	46933237	BL-M1	Poised Promoter	chr22:46794825-46935524	unknown
cg03524572	chr20	62284488	BL-M1	Poised Promoter		unknown
cg03527422	chr6	99282736	BL-M1	Poised Promoter		unknown
cg03543495	chr11	94277826	BL-M1	Poised Promoter		unknown
cg03549705	chr16	29674618	BL-M1	Promoter	chr16:29655676-29719330	unknown
cg03551161	chr22	31090223	BL-M1	Poised Promoter		unknown
cg03551456	chr11	35965708	BL-M1	Poised Promoter		unknown
cg03560652	chr12	122440709	BL-M1	Enhancer	chr12:122353277-122473413	unknown
cg03561745	chr11	129843924	BL-M1	Enhancer	chr11:129807604-129884563	unknown
cg03563238	chr19	33554763	BL-M1	Poised Promoter		unknown
cg03578331	chr2	161350329	BL-M1	Poised Promoter		unknown
cg03585419	chr19	54369681	BL-M1	Poised Promoter		unknown
cg03586564	chr18	77158676	BL-M1	Promoter	chr18:77153217-77166650	M7
cg03598159	chr19	39055712	BL-M1	Poised Promoter		unknown
cg03625141	chr16	2892769	BL-M1	Poised Promoter		unknown
cg03625177	chr5	135364556	BL-M1	Poised Promoter		M20
cg03625261	chr2	217497941	BL-M1	Poised Promoter	chr2:217467501-217501009	M20
cg03626734	chr6	27218793	BL-M1	Poised Promoter		unknown
cg03642425	chr3	122746419	BL-M1	Poised Promoter		unknown
cg03657573	chr3	182972326	BL-M1	Poised Promoter		unknown
cg03666316	chr5	76012246	BL-M1	Poised Promoter	chr5:76004068-76038616	unknown
cg03666441	chr17	7254671	BL-M1	Promoter		unknown
cg03703637	chr5	178771776	BL-M1	Poised Promoter		M20
cg03710481	chr6	122931605	BL-M1	Poised Promoter		unknown
cg03725447	chr1	860008	BL-M1	Poised Promoter		unknown
cg03727359	chr7	5465619	BL-M1	Poised Promoter		unknown
cg03734784	chr19	58111705	BL-M1	Promoter		unknown
cg03735012	chr19	55964092	BL-M1	Poised Promoter		M20
cg03735847	chr1	860925	BL-M1	Poised Promoter		unknown
cg03738134	chr8	144653855	BL-M1	Poised Promoter		unknown
cg03738352	chr4	25657381	BL-M1	Poised Promoter		M19
cg03738656	chr21	45581008	BL-M1	Promoter	chr21:45552527-45643967	unknown
cg03754311	chr1	20879029	BL-M1	Poised Promoter		unknown
cg03755177	chr7	44349389	BL-M1	Poised Promoter		unknown
cg03770912	chr17	46894674	BL-M1	Poised Promoter		unknown
cg03773820	chr8	6264959	BL-M1	Promoter		M8
cg03776082	chr2	136884116	BL-M1	Poised Promoter	chr2:136863629-136919192	unknown
cg03801179	chr2	20212423	BL-M1	Poised Promoter		unknown
cg03805618	chr2	175198664	BL-M1	Poised Promoter		unknown
cg03806095	chr8	37655840	BL-M1	Poised Promoter		unknown
cg03813164	chr10	11059725	BL-M1	Poised Promoter		unknown
cg03816707	chr20	43726544	BL-M1	Poised Promoter		M20
cg03817911	chr12	104697389	BL-M1	Promoter		unknown
cg03848381	chr15	40575645	BL-M1	Poised Promoter		unknown
cg03853208	chr7	25989763	BL-M1	Promoter	chr7:25987029-26009635	unknown
cg03869498	chr6	1609827	BL-M1	Poised Promoter		unknown
cg03870777	chr12	53342755	BL-M1	Promoter		unknown
cg03882777	chr6	33160965	BL-M1	Poised Promoter		unknown
cg03895159	chr3	183355291	BL-M1	Enhancer		M8
cg03899558	chr4	52711049	BL-M1	Promoter		unknown
cg03908015	chr10	124895441	BL-M1	Poised Promoter		unknown
cg03928384	chr3	46395191	BL-M1	Heterochromatin	chr3:46390073-46416983	unknown
cg03930964	chr22	23522374	BL-M1	Poised Promoter		unknown
cg03934689	chr8	22456092	BL-M1	Poised Promoter		unknown
cg03935432	chr11	416605	BL-M1	Poised Promoter		unknown
cg03942265	chr15	76005194	BL-M1	Heterochromatin		M20
cg03945320	chr16	733905	BL-M1	Promoter		unknown
cg03947459	chr4	1685442	BL-M1	Poised Promoter		unknown
cg03952331	chr22	20792222	BL-M1	Poised Promoter		unknown
cg03967327	chr6	24494462	BL-M1	Promoter	chr6:24492276-24527686	M7
cg03972466	chr16	9184155	BL-M1	Promoter		unknown
cg03975755	chr17	7077709	BL-M1	Heterochromatin		M20
cg03994959	chr13	108866993	BL-M1	Promoter		unknown
cg04009342	chr12	25204113	BL-M1	Promoter	chr12:25193876-25260882	M8
cg04011671	chr2	43202474	BL-M1	Heterochromatin		unknown
cg04012592	chr2	58656064	BL-M1	Poised Promoter		unknown
cg04014576	chr6	34112818	BL-M1	Poised Promoter		unknown
cg04015433	chr8	8820844	BL-M1	Poised Promoter		unknown
cg04023150	chr1	44873064	BL-M1	Poised Promoter		M20
cg04034767	chr12	52400907	BL-M1	Poised Promoter		unknown
cg04036101	chr16	57836242	BL-M1	Poised Promoter		unknown
cg04042333	chr17	1104665	BL-M1	Enhancer	chr17:1083390-1133094	unknown
cg04042468	chr22	43506033	BL-M1	Promoter		M17
cg04043795	chr2	5836366	BL-M1	Poised Promoter		unknown
cg04048250	chr4	789139	BL-M1	Poised Promoter		unknown
cg04062510	chr5	121648346	BL-M1	Poised Promoter		unknown
cg04079248	chr7	12726310	BL-M1	Promoter		M20
cg04079779	chr16	2256121	BL-M1	Promoter		M8
cg04085571	chr11	1872753	BL-M1	Enhancer	chr11:1859098-1878332	M5
cg04085822	chr16	2521840	BL-M1	Poised Promoter	chr16:2516003-2522225	unknown
cg04088817	chr22	21311408	BL-M1	Poised Promoter		unknown
cg04088969	chr10	11060048	BL-M1	Poised Promoter		unknown
cg04093225	chr1	166917158	BL-M1	Poised Promoter		unknown
cg04096368	chr21	43988782	BL-M1	Transcription		unknown
cg04100696	chr11	12030268	BL-M1	Poised Promoter		unknown
cg04120171	chr15	83775850	BL-M1	Poised Promoter		unknown
cg04120428	chr1	59369810	BL-M1	Poised Promoter		unknown
cg04125300	chr20	3388262	BL-M1	Poised Promoter		unknown
cg04131431	chr1	202183387	BL-M1	Poised Promoter		M20
cg04135106	chr16	89104209	BL-M1	Poised Promoter	chr16:89098144-89134622	unknown
cg04138502	chr3	123167522	BL-M1	Poised Promoter		M20
cg04147372	chr14	60337617	BL-M1	Poised Promoter		unknown
cg04159901	chr1	46955557	BL-M1	Poised Promoter		unknown
cg04170192	chr6	30418941	BL-M1	Poised Promoter		unknown
cg04176452	chr14	71131956	BL-M1	Promoter	chr14:71108926-71137224	M7
cg04180868	chr10	25241462	BL-M1	Poised Promoter		unknown
cg04184208	chr14	96505874	BL-M1	Poised Promoter		M20
cg04184836	chr15	83316640	BL-M1	Poised Promoter		unknown
cg04186360	chr14	59932101	BL-M1	Promoter		unknown
cg04194852	chr15	63334506	BL-M1	Poised Promoter		unknown
cg04196298	chr17	1480710	BL-M1	Enhancer		unknown
cg04198308	chr22	48971959	BL-M1	Poised Promoter		M20
cg04201563	chr15	100466637	BL-M1	Poised Promoter		unknown
cg04204831	chr5	6583394	BL-M1	Poised Promoter		unknown
cg04210284	chr5	1445561	BL-M1	Poised Promoter		M20
cg04226724	chr1	82268649	BL-M1	Poised Promoter		unknown
cg04235519	chr10	102505365	BL-M1	Poised Promoter		unknown
cg04246763	chr1	87617811	BL-M1	Poised Promoter		unknown
cg04248271	chr5	158524404	BL-M1	Promoter	chr5:158423466-158535618	unknown
cg04263436	chr6	33245467	BL-M1	Promoter		unknown
cg04264299	chr8	27491209	BL-M1	Poised Promoter		unknown
cg04265051	chr11	68079686	BL-M1	Poised Promoter		unknown
cg04265672	chr5	179402240	BL-M1	Enhancer		M5
cg04278225	chr2	10183603	BL-M1	Poised Promoter		unknown
cg04281464	chr14	70014873	BL-M1	Poised Promoter		M20
cg04282138	chr1	98511226	BL-M1	Poised Promoter		unknown
cg04290779	chr1	41962067	BL-M1	Poised Promoter		unknown
cg04293733	chr1	98511629	BL-M1	Poised Promoter		M20
cg04306007	chr2	161350288	BL-M1	Poised Promoter		unknown
cg04317492	chr15	41877806	BL-M1	Poised Promoter		unknown
cg04318704	chr19	53497027	BL-M1	Poised Promoter		unknown
cg04342092	chr19	58095468	BL-M1	Promoter		unknown
cg04343928	chr16	85863576	BL-M1	Promoter		unknown
cg04352304	chr10	102475896	BL-M1	Poised Promoter		unknown
cg04386144	chr6	43970475	BL-M1	Poised Promoter		unknown
cg04398695	chr16	850713	BL-M1	Poised Promoter		unknown
cg04406436	chr1	38942313	BL-M1	Promoter	chr1:38939219-38942903	M20
cg04407470	chr6	108489977	BL-M1	Poised Promoter		unknown
cg04407490	chr14	75936582	BL-M1	Enhancer	chr14:75891903-76037320	M7
cg04407853	chr18	33878230	BL-M1	Poised Promoter		unknown
cg04420309	chr11	66824445	BL-M1	Poised Promoter		M20
cg04439516	chr16	57318697	BL-M1	Poised Promoter		unknown
cg04469346	chr3	126373967	BL-M1	Poised Promoter		unknown
cg04473078	chr16	4165886	BL-M1	Poised Promoter		M20
cg04480903	chr22	45064471	BL-M1	Poised Promoter		unknown
cg04486778	chr21	47394431	BL-M1	Poised Promoter		unknown
cg04489012	chr1	151812710	BL-M1	Unknown		M20
cg04493025	chr17	30592657	BL-M1	Poised Promoter		unknown
cg04496281	chr15	23085583	BL-M1	Promoter	chr15:23057460-23098643	unknown
cg04499152	chr10	13571273	BL-M1	Poised Promoter		unknown
cg04501188	chr1	47904171	BL-M1	Poised Promoter		unknown
cg04508482	chr4	996280	BL-M1	Poised Promoter		M20
cg04508687	chr6	167275843	BL-M1	Poised Promoter		unknown
cg04510871	chr14	60337474	BL-M1	Poised Promoter		unknown
cg04519487	chr15	52404977	BL-M1	Poised Promoter	chr15:52392304-52405266	unknown
cg04521510	chr7	27242044	BL-M1	Poised Promoter		unknown
cg04525212	chr2	36582931	BL-M1	Poised Promoter		unknown
cg04528060	chr4	57371868	BL-M1	Promoter		unknown
cg04532229	chr2	103235411	BL-M1	Poised Promoter		unknown
cg04542433	chr16	66460861	BL-M1	Poised Promoter		unknown
cg04550737	chr1	119530600	BL-M1	Poised Promoter	chr1:119500241-119544514	M20
cg04552531	chr22	39638361	BL-M1	Poised Promoter		unknown
cg04554217	chr12	56771656	BL-M1	Enhancer		unknown
cg04557452	chr11	62691251	BL-M1	Poised Promoter		unknown
cg04560810	chr5	138861847	BL-M1	Enhancer		M19
cg04568116	chr11	72353582	BL-M1	Poised Promoter		unknown
cg04583043	chr3	123603308	BL-M1	Poised Promoter		unknown
cg04586579	chr16	82044957	BL-M1	Promoter		unknown
cg04588079	chr12	13153012	BL-M1	Promoter		M20
cg04593571	chr2	85361052	BL-M1	Poised Promoter		unknown
cg04597393	chr8	142276533	BL-M1	Promoter		M20
cg04597449	chr5	94955575	BL-M1	Poised Promoter		M20
cg04603730	chr13	96204870	BL-M1	Poised Promoter		unknown
cg04611395	chr12	2903398	BL-M1	Poised Promoter		unknown
cg04611493	chr2	100863359	BL-M1	Enhancer	chr2:100838737-100877266	M7
cg04616797	chr6	7542118	BL-M1	Poised Promoter		unknown
cg04628008	chr11	113931000	BL-M1	Poised Promoter		unknown
cg04628369	chr20	56247426	BL-M1	Heterochromatin		M19
cg04628434	chr6	142622920	BL-M1	Poised Promoter		unknown
cg04640675	chr16	30572739	BL-M1	Poised Promoter		unknown
cg04643969	chr11	63753210	BL-M1	Promoter		M2
cg04657205	chr15	34807050	BL-M1	Poised Promoter		unknown
cg04658841	chr16	85478651	BL-M1	Poised Promoter		unknown
cg04674803	chr13	28395390	BL-M1	Heterochromatin		unknown
cg04694209	chr16	89228970	BL-M1	Transcription		M8
cg04706597	chr6	42927940	BL-M1	Poised Promoter		unknown
cg04719491	chr8	122654045	BL-M1	Poised Promoter		unknown
cg04724319	chr17	1009219	BL-M1	Transcription		unknown
cg04738552	chr19	6502763	BL-M1	Poised Promoter		M20
cg04743758	chr17	1881161	BL-M1	Heterochromatin		unknown
cg04743961	chr17	8906382	BL-M1	Poised Promoter		unknown
cg04745673	chr12	103359368	BL-M1	Poised Promoter		unknown
cg04772025	chr11	68637568	BL-M1	Poised Promoter		unknown
cg04779720	chr1	11919376	BL-M1	Heterochromatin		unknown
cg04794832	chr17	30593000	BL-M1	Poised Promoter		unknown
cg04795713	chr17	53342593	BL-M1	Poised Promoter		unknown
cg04803843	chr15	28351906	BL-M1	Poised Promoter		unknown
cg04807470	chr20	44452801	BL-M1	Poised Promoter		unknown
cg04808029	chr4	13546210	BL-M1	Poised Promoter		unknown
cg04816311	chr7	1066650	BL-M1	Enhancer	chr7:1033799-1070863	unknown
cg04828133	chr7	155259845	BL-M1	Poised Promoter		unknown
cg04848686	chr16	88747591	BL-M1	Promoter		M3
cg04850731	chr12	57618943	BL-M1	Poised Promoter	chr12:57615507-57643677	unknown
cg04850765	chr15	67135479	BL-M1	Poised Promoter		M20
cg04855433	chr14	105663093	BL-M1	Poised Promoter		M20
cg04875128	chr15	31775895	BL-M1	Poised Promoter		unknown
cg04878072	chr12	58259474	BL-M1	Poised Promoter		unknown
cg04878955	chr1	38100435	BL-M1	Poised Promoter		M20
cg04880618	chr17	74706567	BL-M1	Poised Promoter		unknown
cg04882233	chr2	121493807	BL-M1	Poised Promoter		unknown
cg04889106	chr6	3751618	BL-M1	Poised Promoter		unknown
cg04890406	chr3	48647370	BL-M1	Promoter		unknown
cg04890495	chr11	119187021	BL-M1	Poised Promoter		unknown
cg04892391	chr12	105478345	BL-M1	Poised Promoter		unknown
cg04892403	chr22	19701827	BL-M1	Poised Promoter		unknown
cg04904276	chr16	11835562	BL-M1	Promoter	chr16:11821589-11836458	M5
cg04907523	chr1	213124896	BL-M1	Poised Promoter		unknown
cg04909938	chr4	6676273	BL-M1	Promoter		unknown
cg04910690	chr1	27709866	BL-M1	Poised Promoter		unknown
cg04912843	chr1	78511856	BL-M1	Poised Promoter		M20
cg04912999	chr3	142682652	BL-M1	Poised Promoter		unknown
cg04913057	chr1	204120825	BL-M1	Poised Promoter		M20
cg04916289	chr1	53704498	BL-M1	Promoter		unknown
cg04917511	chr2	26785460	BL-M1	Poised Promoter		M20
cg04920358	chr8	49468800	BL-M1	Poised Promoter		unknown
cg04933208	chr1	29586414	BL-M1	Poised Promoter		unknown
cg04934530	chr22	47080171	BL-M1	Promoter	chr22:47066898-47092407	unknown
cg04940570	chr11	12696758	BL-M1	Poised Promoter		M20
cg04946749	chr17	74865838	BL-M1	Poised Promoter		M20
cg04948038	chr19	13976610	BL-M1	Poised Promoter		unknown
cg04963424	chr12	58013645	BL-M1	Poised Promoter		unknown
cg04966297	chr13	21635427	BL-M1	Poised Promoter		unknown
cg04970117	chr3	45838037	BL-M1	Poised Promoter		unknown
cg04993975	chr17	35294472	BL-M1	Poised Promoter		unknown
cg04996219	chr5	11904110	BL-M1	Poised Promoter		M20
cg04998420	chr1	153508511	BL-M1	Promoter	chr1:153504052-153511291	unknown
cg05009389	chr15	90208810	BL-M1	Poised Promoter		unknown
cg05009684	chr7	116139628	BL-M1	Poised Promoter		unknown
cg05010179	chr15	75018495	BL-M1	Poised Promoter		unknown
cg05011838	chr14	99738452	BL-M1	Poised Promoter		unknown
cg05021846	chr4	48485293	BL-M1	Poised Promoter		unknown
cg05031521	chr16	1030561	BL-M1	Poised Promoter		unknown
cg05033416	chr1	204683992	BL-M1	Promoter		M8
cg05036032	chr15	72490041	BL-M1	Poised Promoter		unknown
cg05037210	chr17	80010528	BL-M1	Promoter		unknown
cg05048002	chr16	30077837	BL-M1	Promoter	chr16:30066196-30088470	unknown
cg05049361	chr14	69726536	BL-M1	Poised Promoter		M20
cg05052324	chr1	18957020	BL-M1	Heterochromatin		M20
cg05052463	chr4	153274105	BL-M1	Enhancer		unknown
cg05052633	chr17	29249485	BL-M1	Poised Promoter		unknown
cg05055766	chr1	17307215	BL-M1	Poised Promoter		M20
cg05058167	chr17	37895424	BL-M1	Poised Promoter	chr17:37893082-37979582	M20
cg05060949	chr7	156798581	BL-M1	Poised Promoter		unknown
cg05062612	chr12	108523409	BL-M1	Poised Promoter		unknown
cg05063138	chr11	125034435	BL-M1	Poised Promoter		unknown
cg05063395	chr8	18870993	BL-M1	Poised Promoter		unknown
cg05071212	chr7	17338260	BL-M1	Promoter		unknown
cg05072848	chr22	45809619	BL-M1	Promoter		unknown
cg05078238	chr2	241938179	BL-M1	Poised Promoter		unknown
cg05096436	chr2	236578251	BL-M1	Poised Promoter		unknown
cg05099508	chr10	22634432	BL-M1	Poised Promoter	chr10:22595859-22634874	unknown
cg05099909	chr11	79151814	BL-M1	Poised Promoter		unknown
cg05103231	chr6	30881664	BL-M1	Promoter		unknown
cg05106897	chr6	34433775	BL-M1	Poised Promoter		unknown
cg05110787	chr11	61447839	BL-M1	Poised Promoter		unknown
cg05131526	chr15	91447195	BL-M1	Promoter	chr15:91439183-91475784	M4
cg05134945	chr3	188665466	BL-M1	Promoter	chr3:188658720-188672436	M20
cg05139649	chr11	108368923	BL-M1	Promoter		unknown
cg05142211	chr3	181430485	BL-M1	Poised Promoter		M20
cg05148774	chr19	8942714	BL-M1	Promoter		unknown
cg05152300	chr16	17458534	BL-M1	Enhancer	chr16:17427549-17475089	M10
cg05154698	chr1	26202441	BL-M1	Poised Promoter		unknown
cg05166490	chr8	41754172	BL-M1	Poised Promoter		M20
cg05176667	chr14	102029207	BL-M1	Heterochromatin		M20
cg05178576	chr16	77468486	BL-M1	Poised Promoter		M20
cg05180182	chr10	3666755	BL-M1	Enhancer		M7
cg05196969	chr15	76627594	BL-M1	Unknown		unknown
cg05197062	chr11	11642011	BL-M1	Poised Promoter		unknown
cg05201300	chr5	172443740	BL-M1	Transcription		M8
cg05206884	chr22	33454324	BL-M1	Poised Promoter		M20
cg05207227	chr22	29703180	BL-M1	Poised Promoter		unknown
cg05207834	chr17	49199381	BL-M1	Promoter		unknown
cg05210668	chr22	35937316	BL-M1	Poised Promoter		unknown
cg05213896	chr19	50393653	BL-M1	Promoter	chr19:50390509-50433267	unknown
cg05218346	chr14	70041283	BL-M1	Poised Promoter		unknown
cg05219593	chr10	88517216	BL-M1	Poised Promoter		unknown
cg05227549	chr12	1770782	BL-M1	Promoter		unknown
cg05233310	chr16	2765900	BL-M1	Poised Promoter		unknown
cg05256793	chr4	119274192	BL-M1	Poised Promoter		M20
cg05266781	chr16	54965492	BL-M1	Poised Promoter		M19
cg05270572	chr2	119981334	BL-M1	Poised Promoter		unknown
cg05270634	chr17	41177445	BL-M1	Poised Promoter		unknown
cg05298677	chr6	36355542	BL-M1	Poised Promoter		unknown
cg05298922	chr2	175191045	BL-M1	Poised Promoter		unknown
cg05302531	chr7	101936362	BL-M1	Enhancer	chr7:101913857-101986113	unknown
cg05306745	chr17	76921845	BL-M1	Poised Promoter		M20
cg05308656	chr2	235406291	BL-M1	Poised Promoter		M16
cg05316463	chr14	95786663	BL-M1	Poised Promoter	chr14:95681734-95794933	unknown
cg05327835	chr4	996175	BL-M1	Poised Promoter		M20
cg05332077	chr18	77724453	BL-M1	Poised Promoter		unknown
cg05337711	chr16	11946064	BL-M1	Promoter		M2
cg05337743	chr19	54369571	BL-M1	Poised Promoter		unknown
cg05338433	chr1	158151363	BL-M1	Promoter	chr1:158117956-158151511	unknown
cg05338731	chr22	23489041	BL-M1	Heterochromatin		unknown
cg05339390	chr7	12726307	BL-M1	Promoter		M20
cg05347878	chr9	98784231	BL-M1	Poised Promoter		unknown
cg05358815	chr2	200324281	BL-M1	Poised Promoter		unknown
cg05361559	chr8	22549103	BL-M1	Poised Promoter		unknown
cg05362548	chr8	11205166	BL-M1	Poised Promoter		unknown
cg05363534	chr11	65210645	BL-M1	Promoter	chr11:65157419-65278652	unknown
cg05369327	chr14	95826853	BL-M1	Poised Promoter		M17
cg05374956	chr19	5838735	BL-M1	Poised Promoter		unknown
cg05374982	chr1	31376412	BL-M1	Heterochromatin		M14
cg05375728	chr1	58715539	BL-M1	Poised Promoter		unknown
cg05376374	chr11	43602920	BL-M1	Poised Promoter		unknown
cg05392364	chr15	78556860	BL-M1	Promoter		unknown
cg05394500	chr4	3768097	BL-M1	Poised Promoter		unknown
cg05394800	chr13	50707050	BL-M1	Poised Promoter	chr13:50679811-50742385	unknown
cg05422957	chr4	122873181	BL-M1	Poised Promoter		unknown
cg05426702	chr15	40574544	BL-M1	Poised Promoter		unknown
cg05436043	chr22	42950295	BL-M1	Poised Promoter	chr22:42925034-42959055	unknown
cg05450629	chr15	90627448	BL-M1	Enhancer	chr15:90534488-90645643	unknown
cg05454501	chr5	76373391	BL-M1	Promoter		unknown
cg05458079	chr15	68119521	BL-M1	Poised Promoter	chr15:68114912-68156428	M20
cg05460318	chr1	232941530	BL-M1	Promoter		unknown
cg05463589	chr16	88706426	BL-M1	Poised Promoter		M4
cg05470389	chr22	33197618	BL-M1	Poised Promoter		unknown
cg05488043	chr3	152553061	BL-M1	Poised Promoter		unknown
cg05500125	chr15	101390023	BL-M1	Poised Promoter		M20
cg05501285	chr5	131563764	BL-M1	Poised Promoter		unknown
cg05516327	chr11	1470322	BL-M1	Heterochromatin		unknown
cg05520409	chr16	1030619	BL-M1	Poised Promoter		M20
cg05524529	chr5	159797618	BL-M1	Poised Promoter		unknown
cg05527491	chr16	67184945	BL-M1	Poised Promoter		unknown
cg05527869	chr17	35294476	BL-M1	Poised Promoter		unknown
cg05531255	chr3	167967782	BL-M1	Poised Promoter		unknown
cg05551922	chr3	49396232	BL-M1	Promoter	chr3:49376834-49396956	unknown
cg05552183	chr6	42928497	BL-M1	Poised Promoter		M20
cg05557209	chr4	149366913	BL-M1	Poised Promoter		unknown
cg05562381	chr17	8230350	BL-M1	Poised Promoter		unknown
cg05563672	chr21	42880077	BL-M1	Poised Promoter		M20
cg05568274	chr8	12990910	BL-M1	Poised Promoter		unknown
cg05592035	chr17	72462984	BL-M1	Poised Promoter		M20
cg05595345	chr15	98504173	BL-M1	Poised Promoter		M20
cg05600350	chr4	4858598	BL-M1	Poised Promoter		M20
cg05600740	chr12	58026010	BL-M1	Poised Promoter		unknown
cg05606351	chr19	54599285	BL-M1	Poised Promoter		M20
cg05619888	chr4	122872996	BL-M1	Poised Promoter		unknown
cg05621401	chr10	43572065	BL-M1	Poised Promoter		unknown
cg05626536	chr8	144801088	BL-M1	Heterochromatin		M5
cg05635807	chr8	11422167	BL-M1	Unknown	chr8:11378813-11425197	M20
cg05637536	chr1	154475068	BL-M1	Poised Promoter		M20
cg05642734	chr1	152084347	BL-M1	Poised Promoter		unknown
cg05642789	chr1	1564482	BL-M1	Promoter		M2
cg05651778	chr17	60729731	BL-M1	Promoter		unknown
cg05656934	chr1	57110870	BL-M1	Poised Promoter		unknown
cg05657618	chr2	233792732	BL-M1	Poised Promoter		unknown
cg05661282	chr19	58220370	BL-M1	Promoter		unknown
cg05676450	chr17	6459368	BL-M1	Poised Promoter		unknown
cg05677062	chr12	123874707	BL-M1	Promoter		M5
cg05690644	chr8	97158015	BL-M1	Poised Promoter		unknown
cg05702778	chr18	12271697	BL-M1	Poised Promoter		unknown
cg05714479	chr13	21634945	BL-M1	Poised Promoter		unknown
cg05720261	chr1	40105304	BL-M1	Poised Promoter		unknown
cg05721365	chr17	62777693	BL-M1	Poised Promoter		unknown
cg05724965	chr11	122753715	BL-M1	Poised Promoter		unknown
cg05726239	chr6	107816677	BL-M1	Heterochromatin		M19
cg05726661	chr17	7348438	BL-M1	Poised Promoter		M20
cg05752685	chr11	74952787	BL-M1	Poised Promoter		unknown
cg05762694	chr10	103990984	BL-M1	Poised Promoter		unknown
cg05769889	chr12	89744701	BL-M1	Poised Promoter	chr12:89737618-89749404	M20
cg05790451	chr15	29396200	BL-M1	Unknown		unknown
cg05800683	chr18	24129677	BL-M1	Poised Promoter		unknown
cg05816398	chr7	104623427	BL-M1	Enhancer		unknown
cg05841659	chr7	64712472	BL-M1	Poised Promoter		M19
cg05844473	chr22	30792924	BL-M1	Poised Promoter		unknown
cg05849013	chr16	12411139	BL-M1	Enhancer	chr16:12308520-12460687	unknown
cg05855588	chr13	33590273	BL-M1	Poised Promoter		unknown
cg05861255	chr12	123921688	BL-M1	Promoter	chr12:123910784-123931912	M5
cg05865327	chr14	102274741	BL-M1	Enhancer	chr14:102228224-102345603	unknown
cg05870072	chr16	54965087	BL-M1	Poised Promoter		M19
cg05871997	chr6	56819623	BL-M1	Poised Promoter		unknown
cg05896524	chr21	47604654	BL-M1	Promoter		unknown
cg05901579	chr15	88800567	BL-M1	Poised Promoter		unknown
cg05901765	chr5	68710818	BL-M1	Promoter		unknown
cg05902884	chr3	183543862	BL-M1	Enhancer		M2
cg05916744	chr11	119292737	BL-M1	Poised Promoter		unknown
cg05925327	chr15	68127851	BL-M1	Poised Promoter	chr15:68114912-68156428	unknown
cg05928650	chr5	52285130	BL-M1	Poised Promoter		unknown
cg05931586	chr19	1237082	BL-M1	Poised Promoter		unknown
cg05943476	chr2	70780904	BL-M1	Poised Promoter		unknown
cg05946694	chr6	35732268	BL-M1	Poised Promoter		unknown
cg05953927	chr3	112930782	BL-M1	Poised Promoter		unknown
cg05960081	chr3	124605998	BL-M1	Poised Promoter		unknown
cg05963618	chr5	159343468	BL-M1	Poised Promoter		unknown
cg05965745	chr1	3077798	BL-M1	Heterochromatin		unknown
cg05968601	chr8	97657259	BL-M1	Promoter		unknown
cg05985737	chr1	17306885	BL-M1	Poised Promoter		unknown
cg05987698	chr3	13520959	BL-M1	Promoter		M2
cg05990549	chr4	175750562	BL-M1	Poised Promoter		unknown
cg05994672	chr8	134309039	BL-M1	Poised Promoter	chr8:134291733-134309463	unknown
cg05995866	chr5	170764116	BL-M1	Poised Promoter		unknown
cg06000963	chr21	33245114	BL-M1	Poised Promoter		unknown
cg06002370	chr2	228029452	BL-M1	Poised Promoter		unknown
cg06007607	chr18	71959170	BL-M1	Promoter		unknown
cg06023661	chr6	32164801	BL-M1	Enhancer		unknown
cg06024215	chr17	75210996	BL-M1	Transcription		M10
cg06034933	chr1	228645634	BL-M1	Promoter		unknown
cg06038777	chr8	26371800	BL-M1	Poised Promoter		M20
cg06040998	chr3	128151940	BL-M1	Poised Promoter		M20
cg06046430	chr4	77819534	BL-M1	Poised Promoter		unknown
cg06065225	chr11	65640137	BL-M1	Poised Promoter		unknown
cg06066088	chr17	3600383	BL-M1	Promoter	chr17:3574726-3636067	unknown
cg06073449	chr6	166582310	BL-M1	Poised Promoter		unknown
cg06082920	chr1	51796003	BL-M1	Poised Promoter		unknown
cg06085743	chr1	1245014	BL-M1	Promoter		M8
cg06085877	chr3	42304966	BL-M1	Poised Promoter		M20
cg06093712	chr4	13546145	BL-M1	Poised Promoter		unknown
cg06099431	chr20	44451667	BL-M1	Poised Promoter		M20
cg06100756	chr17	43221575	BL-M1	Poised Promoter		M10
cg06101274	chr16	19125772	BL-M1	Promoter		unknown
cg06143087	chr1	85665883	BL-M1	Poised Promoter		M20
cg06154084	chr10	102792249	BL-M1	Poised Promoter		unknown
cg06154903	chr11	64642558	BL-M1	Promoter	chr11:64614731-64656050	unknown
cg06157334	chr2	219724539	BL-M1	Poised Promoter		M20
cg06167719	chr21	38362727	BL-M1	Promoter		unknown
cg06168324	chr2	161349637	BL-M1	Poised Promoter		unknown
cg06173889	chr2	5835853	BL-M1	Poised Promoter		M18
cg06186698	chr3	138666118	BL-M1	Poised Promoter		unknown
cg06191898	chr16	54965100	BL-M1	Poised Promoter		M20
cg06192555	chr16	28074974	BL-M1	Poised Promoter		unknown
cg06193766	chr10	375391	BL-M1	Enhancer	chr10:329754-389177	M8
cg06213463	chr16	56623215	BL-M1	Poised Promoter		unknown
cg06241292	chr3	49314636	BL-M1	Promoter		unknown
cg06241792	chr12	21680669	BL-M1	Poised Promoter		unknown
cg06244306	chr11	66631536	BL-M1	Transcription		M8
cg06251832	chr8	144952627	BL-M1	Poised Promoter		unknown
cg06259025	chr13	52769875	BL-M1	Poised Promoter		unknown
cg06259996	chr5	92921023	BL-M1	Poised Promoter		unknown
cg06269115	chr11	68451849	BL-M1	Poised Promoter		M20
cg06273075	chr16	14397688	BL-M1	Poised Promoter	chr16:14395126-14409038	unknown
cg06273376	chr22	48972349	BL-M1	Poised Promoter		M20
cg06283368	chr15	74219669	BL-M1	Poised Promoter		unknown
cg06285648	chr15	57668812	BL-M1	Poised Promoter		unknown
cg06293108	chr13	110438256	BL-M1	Poised Promoter		M19
cg06293294	chr11	100557954	BL-M1	Poised Promoter		unknown
cg06294700	chr5	64330959	BL-M1	Poised Promoter	chr5:64321363-64375802	M8
cg06316315	chr17	30592997	BL-M1	Poised Promoter		unknown
cg06318624	chr2	174913188	BL-M1	Poised Promoter		M7
cg06319822	chr16	215960	BL-M1	Poised Promoter		M20
cg06328855	chr10	112404346	BL-M1	Poised Promoter	chr10:112394369-112442595	unknown
cg06341749	chr3	142608063	BL-M1	Poised Promoter		unknown
cg06364757	chr15	55881246	BL-M1	Poised Promoter		M20
cg06367154	chr7	1707338	BL-M1	Poised Promoter		unknown
cg06367659	chr22	50919817	BL-M1	Poised Promoter		unknown
cg06368590	chr8	116679763	BL-M1	Poised Promoter	chr8:116620421-116680548	M20
cg06374766	chr1	9188925	BL-M1	Poised Promoter		unknown
cg06385187	chr20	44098287	BL-M1	Poised Promoter		unknown
cg06388418	chr16	27237190	BL-M1	Transcription	chr16:27233437-27254955	unknown
cg06401414	chr8	141599436	BL-M1	Promoter		M5
cg06404175	chr20	3052692	BL-M1	Poised Promoter		M20
cg06414921	chr6	31276504	BL-M1	Poised Promoter		unknown
cg06418871	chr5	68710831	BL-M1	Promoter		unknown
cg06443533	chr1	1182424	BL-M1	Poised Promoter		unknown
cg06452665	chr13	43148436	BL-M1	Poised Promoter		M17
cg06456738	chr11	66361081	BL-M1	Promoter		M2
cg06458239	chr19	58038573	BL-M1	Promoter		unknown
cg06464775	chr7	151145235	BL-M1	Poised Promoter		M7
cg06468454	chr17	3591377	BL-M1	Enhancer	chr17:3574726-3636067	unknown
cg06476192	chr16	31453948	BL-M1	Poised Promoter		unknown
cg06478504	chr2	240174613	BL-M1	Poised Promoter		unknown
cg06480695	chr17	20747314	BL-M1	Poised Promoter		unknown
cg06480736	chr5	101632321	BL-M1	Promoter		unknown
cg06488150	chr7	6476003	BL-M1	Promoter		M19
cg06497198	chr6	18122965	BL-M1	Promoter		unknown
cg06526693	chr6	19805277	BL-M1	Poised Promoter		M20
cg06528575	chr1	207082828	BL-M1	Poised Promoter		M20
cg06537894	chr19	12978706	BL-M1	Promoter		unknown
cg06542614	chr10	97051255	BL-M1	Enhancer	chr10:97047438-97070561	M7
cg06546406	chr1	39269756	BL-M1	Poised Promoter		unknown
cg06547404	chr2	205410401	BL-M1	Poised Promoter		unknown
cg06552563	chr16	89632749	BL-M1	Promoter		unknown
cg06569421	chr7	101509114	BL-M1	Enhancer	chr7:101441294-101552028	unknown
cg06576393	chr10	99531416	BL-M1	Poised Promoter		unknown
cg06585820	chr13	80915122	BL-M1	Poised Promoter		M20
cg06588605	chr20	35201208	BL-M1	Promoter		unknown
cg06595927	chr6	138428740	BL-M1	Poised Promoter		unknown
cg06599677	chr5	178322856	BL-M1	Poised Promoter		M20
cg06601203	chr10	112113375	BL-M1	Heterochromatin	chr10:112100137-112119773	unknown
cg06605053	chr15	93424933	BL-M1	Enhancer		M20
cg06606318	chr1	27339314	BL-M1	Poised Promoter		unknown
cg06614469	chr18	48086302	BL-M1	Poised Promoter		unknown
cg06616710	chr10	99473224	BL-M1	Poised Promoter		unknown
cg06617341	chr2	177005611	BL-M1	Poised Promoter		unknown
cg06623219	chr19	13207502	BL-M1	Poised Promoter	chr19:13204830-13217453	unknown
cg06623560	chr14	81902963	BL-M1	Poised Promoter		unknown
cg06635797	chr19	4915394	BL-M1	Promoter		M10
cg06638433	chr17	47075175	BL-M1	Poised Promoter		M17
cg06641285	chr17	76921829	BL-M1	Poised Promoter		unknown
cg06647751	chr10	88149324	BL-M1	Promoter	chr10:88148826-88175911	unknown
cg06653045	chr17	68165064	BL-M1	Poised Promoter		M20
cg06653052	chr19	1275167	BL-M1	Promoter		unknown
cg06661482	chr10	27547965	BL-M1	Poised Promoter		unknown
cg06664085	chr10	28287942	BL-M1	Poised Promoter		unknown
cg06665453	chr17	73520759	BL-M1	Enhancer		M11
cg06666025	chr16	66613278	BL-M1	Poised Promoter		M10
cg06668300	chr2	95691755	BL-M1	Poised Promoter		unknown
cg06677021	chr5	79490511	BL-M1	Heterochromatin	chr5:79421474-79570699	unknown
cg06679494	chr17	6921295	BL-M1	Transcription		unknown
cg06687732	chr19	5892460	BL-M1	Heterochromatin		unknown
cg06705366	chr5	74162621	BL-M1	Poised Promoter		unknown
cg06705435	chr4	187025886	BL-M1	Poised Promoter		unknown
cg06713098	chr7	45960367	BL-M1	Poised Promoter		M20
cg06714284	chr1	235812840	BL-M1	Poised Promoter		unknown
cg06722589	chr16	2246986	BL-M1	Poised Promoter		unknown
cg06728579	chr16	56224901	BL-M1	Poised Promoter		unknown
cg06759189	chr17	77777947	BL-M1	Poised Promoter	chr17:77763922-77787806	unknown
cg06763823	chr1	32706022	BL-M1	Promoter		unknown
cg06775072	chr1	161993546	BL-M1	Poised Promoter		unknown
cg06777194	chr16	1030444	BL-M1	Poised Promoter		unknown
cg06802056	chr1	113933940	BL-M1	Poised Promoter		unknown
cg06817490	chr17	55888548	BL-M1	Poised Promoter		unknown
cg06820586	chr14	60337013	BL-M1	Poised Promoter		unknown
cg06823034	chr14	24780734	BL-M1	Promoter		unknown
cg06825142	chr11	637170	BL-M1	Poised Promoter		unknown
cg06829686	chr1	47910843	BL-M1	Poised Promoter		unknown
cg06832898	chr16	89033785	BL-M1	Enhancer	chr16:89031630-89071981	M1
cg06834912	chr16	86547203	BL-M1	Heterochromatin		M20
cg06842989	chr15	84034416	BL-M1	Poised Promoter		unknown
cg06853339	chr17	76117687	BL-M1	Enhancer	chr17:76110032-76172498	unknown
cg06853599	chr11	46413816	BL-M1	Poised Promoter		unknown
cg06854666	chr4	41363229	BL-M1	Poised Promoter		unknown
cg06866597	chr22	29279129	BL-M1	Poised Promoter		M20
cg06868562	chr1	11751384	BL-M1	Poised Promoter		unknown
cg06892005	chr16	4987319	BL-M1	Poised Promoter		unknown
cg06897264	chr6	28979271	BL-M1	Poised Promoter		unknown
cg06897927	chr10	124895500	BL-M1	Poised Promoter		M20
cg06905453	chr19	14089284	BL-M1	Poised Promoter	chr19:14084525-14098754	M17
cg06907708	chr19	18336077	BL-M1	Poised Promoter		unknown
cg06915053	chr12	7245056	BL-M1	Promoter		unknown
cg06937717	chr7	151145554	BL-M1	Poised Promoter		unknown
cg06943981	chr14	51411170	BL-M1	Poised Promoter		unknown
cg06947913	chr12	50297793	BL-M1	Poised Promoter		unknown
cg06959053	chr15	79382548	BL-M1	Poised Promoter		unknown
cg06962944	chr20	42544728	BL-M1	Poised Promoter		unknown
cg06974428	chr10	22972299	BL-M1	Enhancer		M8
cg06974961	chr1	23543805	BL-M1	Poised Promoter		unknown
cg06994813	chr7	82792357	BL-M1	Poised Promoter		M20
cg06997381	chr5	6449090	BL-M1	Poised Promoter		unknown
cg06998965	chr5	68710808	BL-M1	Promoter		unknown
cg07003632	chr14	100259329	BL-M1	Poised Promoter		M20
cg07009835	chr16	70720133	BL-M1	Poised Promoter		unknown
cg07015190	chr6	167276275	BL-M1	Poised Promoter		unknown
cg07017374	chr13	28674451	BL-M1	Poised Promoter		unknown
cg07021033	chr1	228135961	BL-M1	Poised Promoter		unknown
cg07028821	chr7	140773905	BL-M1	Poised Promoter		unknown
cg07030339	chr15	101419518	BL-M1	Poised Promoter		unknown
cg07031408	chr13	24269867	BL-M1	Poised Promoter		unknown
cg07033372	chr20	37353032	BL-M1	Poised Promoter		M19
cg07039423	chr7	128531106	BL-M1	Poised Promoter		unknown
cg07047068	chr11	844686	BL-M1	Poised Promoter		unknown
cg07047570	chr20	20350813	BL-M1	Poised Promoter		unknown
cg07048415	chr10	126714013	BL-M1	Enhancer		M5
cg07064197	chr19	32715640	BL-M1	Poised Promoter		unknown
cg07075347	chr7	44104860	BL-M1	Poised Promoter		unknown
cg07080358	chr2	68546507	BL-M1	Poised Promoter		unknown
cg07086492	chr19	17439938	BL-M1	Poised Promoter		unknown
cg07095230	chr17	59480730	BL-M1	Poised Promoter		unknown
cg07095997	chr14	61188431	BL-M1	Poised Promoter		unknown
cg07098405	chr17	37763000	BL-M1	Poised Promoter		unknown
cg07100771	chr4	141490377	BL-M1	Poised Promoter		M20
cg07101909	chr16	3202077	BL-M1	Poised Promoter	chr16:3200766-3225112	unknown
cg07104818	chr1	119682616	BL-M1	Promoter		unknown
cg07106394	chr14	104372286	BL-M1	Transcription		unknown
cg07110217	chr3	52001995	BL-M1	Poised Promoter		unknown
cg07113642	chr20	2781262	BL-M1	Poised Promoter		unknown
cg07134065	chr3	13921803	BL-M1	Poised Promoter		unknown
cg07147599	chr16	50502136	BL-M1	Poised Promoter		unknown
cg07158797	chr1	215740701	BL-M1	Poised Promoter		unknown
cg07160932	chr16	29888733	BL-M1	Poised Promoter		M20
cg07163401	chr2	72376239	BL-M1	Poised Promoter		unknown
cg07167168	chr20	41818788	BL-M1	Poised Promoter		M20
cg07167192	chr14	103524430	BL-M1	Poised Promoter		unknown
cg07190988	chr4	155548176	BL-M1	Poised Promoter		unknown
cg07191743	chr7	42277375	BL-M1	Poised Promoter		unknown
cg07207099	chr3	49314736	BL-M1	Promoter		unknown
cg07211212	chr20	55200146	BL-M1	Heterochromatin		unknown
cg07213036	chr13	28542727	BL-M1	Poised Promoter		unknown
cg07216337	chr8	75233610	BL-M1	Poised Promoter		unknown
cg07219667	chr17	79373673	BL-M1	Poised Promoter		M20
cg07229076	chr7	12726813	BL-M1	Promoter		M20
cg07245225	chr4	571120	BL-M1	Poised Promoter		unknown
cg07258916	chr7	132262353	BL-M1	Poised Promoter		unknown
cg07264666	chr22	42828415	BL-M1	Poised Promoter		unknown
cg07279963	chr3	61546526	BL-M1	Poised Promoter		unknown
cg07280482	chr17	37382173	BL-M1	Poised Promoter		unknown
cg07286341	chr5	176923805	BL-M1	Promoter	chr5:176905179-176948851	unknown
cg07294406	chr7	64700536	BL-M1	Poised Promoter		M20
cg07301329	chr16	85648263	BL-M1	Poised Promoter		unknown
cg07303968	chr10	118502243	BL-M1	Poised Promoter		unknown
cg07323825	chr6	100050480	BL-M1	Poised Promoter		unknown
cg07324245	chr17	75445905	BL-M1	Promoter	chr17:75395785-75491084	M10
cg07352345	chr5	175793049	BL-M1	Promoter		unknown
cg07352539	chr8	23261720	BL-M1	Poised Promoter		unknown
cg07358267	chr2	71504232	BL-M1	Poised Promoter		unknown
cg07367232	chr17	7826266	BL-M1	Promoter		unknown
cg07380026	chr5	1296007	BL-M1	Promoter	chr5:1291759-1344949	M8
cg07380496	chr5	71403420	BL-M1	Poised Promoter		M20
cg07391436	chr5	145214979	BL-M1	Poised Promoter		unknown
cg07403865	chr3	187455953	BL-M1	Promoter	chr3:187455612-187469036	unknown
cg07416383	chr7	155302899	BL-M1	Poised Promoter		unknown
cg07426195	chr1	11714504	BL-M1	Promoter		unknown
cg07427605	chr16	73082535	BL-M1	Poised Promoter		unknown
cg07435445	chr14	103396379	BL-M1	Poised Promoter	chr14:103362523-103426399	unknown
cg07436158	chr5	694182	BL-M1	Poised Promoter		unknown
cg07436418	chr16	67035158	BL-M1	Poised Promoter		M20
cg07473471	chr8	95652822	BL-M1	Poised Promoter		unknown
cg07474682	chr16	89573562	BL-M1	Enhancer		unknown
cg07478468	chr1	85464000	BL-M1	Promoter	chr1:85434627-85467345	unknown
cg07492924	chr16	433825	BL-M1	Promoter		unknown
cg07493874	chr5	1342172	BL-M1	Promoter	chr5:1291759-1344949	unknown
cg07497645	chr16	5083353	BL-M1	Promoter		unknown
cg07515940	chr5	178487576	BL-M1	Promoter		unknown
cg07533533	chr8	41559593	BL-M1	Poised Promoter		unknown
cg07534186	chr2	113915259	BL-M1	Promoter		unknown
cg07536018	chr5	138495127	BL-M1	Enhancer		unknown
cg07537417	chr18	74332553	BL-M1	Heterochromatin		unknown
cg07546558	chr17	34122765	BL-M1	Poised Promoter		unknown
cg07549406	chr2	27341896	BL-M1	Poised Promoter		M20
cg07551545	chr19	39466313	BL-M1	Poised Promoter		unknown
cg07555797	chr14	61788314	BL-M1	Poised Promoter		unknown
cg07563569	chr17	47653309	BL-M1	Poised Promoter		unknown
cg07564962	chr5	139076670	BL-M1	Poised Promoter	chr5:139012232-139091734	unknown
cg07570470	chr8	142318841	BL-M1	Poised Promoter		unknown
cg07571734	chr7	151479894	BL-M1	Promoter		unknown
cg07573209	chr15	76630095	BL-M1	Poised Promoter		unknown
cg07576857	chr5	179635981	BL-M1	Poised Promoter		unknown
cg07578663	chr10	8096600	BL-M1	Poised Promoter		unknown
cg07578695	chr4	25657414	BL-M1	Poised Promoter		M20
cg07602980	chr19	50815719	BL-M1	Poised Promoter		unknown
cg07626874	chr15	98503768	BL-M1	Poised Promoter		unknown
cg07628769	chr2	241076208	BL-M1	Poised Promoter		unknown
cg07636295	chr20	656446	BL-M1	Poised Promoter		M20
cg07647353	chr10	71333186	BL-M1	Poised Promoter		unknown
cg07648238	chr12	6493264	BL-M1	Poised Promoter		M20
cg07655636	chr19	22034418	BL-M1	Promoter		unknown
cg07663278	chr12	51663310	BL-M1	Unknown		unknown
cg07665535	chr16	14397756	BL-M1	Poised Promoter	chr16:14395126-14409038	unknown
cg07671858	chr10	75407585	BL-M1	Promoter		unknown
cg07673979	chr17	45270216	BL-M1	Enhancer	chr17:45269280-45299114	unknown
cg07703462	chr7	149487338	BL-M1	Poised Promoter		unknown
cg07714657	chr2	219724408	BL-M1	Poised Promoter		unknown
cg07721569	chr6	10420287	BL-M1	Poised Promoter		unknown
cg07726139	chr1	228652528	BL-M1	Promoter		unknown
cg07746943	chr3	238615	BL-M1	Poised Promoter		M19
cg07755390	chr3	124931736	BL-M1	Poised Promoter		unknown
cg07766612	chr1	26372887	BL-M1	Poised Promoter		M20
cg07769121	chr16	86543519	BL-M1	Poised Promoter		unknown
cg07802917	chr3	123603311	BL-M1	Poised Promoter		unknown
cg07823585	chr1	95392682	BL-M1	Poised Promoter		unknown
cg07828276	chr14	105444724	BL-M1	Poised Promoter		unknown
cg07832473	chr5	33936253	BL-M1	Poised Promoter		unknown
cg07834955	chr10	99531879	BL-M1	Poised Promoter		unknown
cg07850982	chr20	2188511	BL-M1	Poised Promoter		unknown
cg07853758	chr2	197457430	BL-M1	Poised Promoter		unknown
cg07882171	chr20	43976709	BL-M1	Poised Promoter		unknown
cg07883600	chr3	53528162	BL-M1	Poised Promoter		unknown
cg07888856	chr6	137243386	BL-M1	Poised Promoter		unknown
cg07889938	chr4	87855377	BL-M1	Heterochromatin	chr4:87849109-87959634	M19
cg07890032	chr2	11605744	BL-M1	Promoter		unknown
cg07890839	chr15	67359525	BL-M1	Poised Promoter	chr15:67342974-67454595	unknown
cg07923233	chr1	76080727	BL-M1	Poised Promoter		unknown
cg07929164	chr17	80372499	BL-M1	Enhancer		unknown
cg07931411	chr19	15580721	BL-M1	Poised Promoter		unknown
cg07938743	chr2	63283939	BL-M1	Poised Promoter		M17
cg07965823	chr14	77964712	BL-M1	Poised Promoter		unknown
cg07969473	chr10	181286	BL-M1	Poised Promoter		unknown
cg07980216	chr22	31090201	BL-M1	Poised Promoter		unknown
cg07980242	chr4	6718548	BL-M1	Promoter		unknown
cg08000684	chr19	11530025	BL-M1	Poised Promoter		unknown
cg08015776	chr21	27543229	BL-M1	Poised Promoter		unknown
cg08023179	chr3	118753707	BL-M1	Poised Promoter		unknown
cg08032924	chr16	66613096	BL-M1	Poised Promoter		M20
cg08054078	chr16	57318744	BL-M1	Poised Promoter		unknown
cg08054244	chr14	88789549	BL-M1	Poised Promoter		unknown
cg08056146	chr8	10588013	BL-M1	Poised Promoter		unknown
cg08057103	chr13	110438916	BL-M1	Promoter		M20
cg08067566	chr4	13529282	BL-M1	Poised Promoter		unknown
cg08067721	chr17	44928967	BL-M1	Poised Promoter		M20
cg08068820	chr19	11530021	BL-M1	Poised Promoter		unknown
cg08073882	chr4	6202381	BL-M1	Poised Promoter		unknown
cg08080029	chr1	6239970	BL-M1	Poised Promoter		M20
cg08090772	chr8	67344640	BL-M1	Promoter		unknown
cg08091147	chr19	1676011	BL-M1	Poised Promoter		unknown
cg08105965	chr22	29711916	BL-M1	Poised Promoter		unknown
cg08111446	chr20	61886079	BL-M1	Poised Promoter		M20
cg08114257	chr1	204121500	BL-M1	Poised Promoter		unknown
cg08119275	chr16	56623549	BL-M1	Poised Promoter		unknown
cg08130912	chr14	64687388	BL-M1	Enhancer	chr14:64652916-64706421	M19
cg08134678	chr12	57872430	BL-M1	Promoter		M8
cg08137080	chr1	16482430	BL-M1	Poised Promoter	chr1:16465662-16494534	unknown
cg08144675	chr16	73097057	BL-M1	Poised Promoter		unknown
cg08145617	chr3	32858541	BL-M1	Poised Promoter		unknown
cg08151750	chr2	27718289	BL-M1	Poised Promoter		unknown
cg08151857	chr17	46691820	BL-M1	Poised Promoter		unknown
cg08159291	chr1	4715615	BL-M1	Poised Promoter		M20
cg08168897	chr2	127865431	BL-M1	Poised Promoter		unknown
cg08169020	chr14	69256888	BL-M1	Promoter	chr14:69247484-69310787	M4
cg08173692	chr6	166721155	BL-M1	Poised Promoter		unknown
cg08184652	chr2	162270993	BL-M1	Poised Promoter		M20
cg08186362	chr20	60794868	BL-M1	Poised Promoter		unknown
cg08189171	chr12	6420023	BL-M1	Poised Promoter		unknown
cg08195943	chr3	129694487	BL-M1	Poised Promoter		unknown
cg08198540	chr14	22963867	BL-M1	Promoter	chr14:22932913-23040137	M4
cg08227353	chr10	102821670	BL-M1	Promoter	chr10:102802701-102835706	unknown
cg08228703	chr14	74893097	BL-M1	Poised Promoter		M20
cg08230483	chr10	88123453	BL-M1	Poised Promoter		unknown
cg08233654	chr2	241938436	BL-M1	Poised Promoter		unknown
cg08237401	chr1	94057789	BL-M1	Enhancer		unknown
cg08243612	chr2	219763536	BL-M1	Poised Promoter	chr2:219735476-219774856	unknown
cg08244238	chr11	790193	BL-M1	Poised Promoter		unknown
cg08255475	chr16	88871329	BL-M1	Promoter		M8
cg08261878	chr2	219925330	BL-M1	Poised Promoter		unknown
cg08270206	chr16	56623390	BL-M1	Poised Promoter		unknown
cg08275306	chr10	43572359	BL-M1	Poised Promoter		unknown
cg08277369	chr16	84538885	BL-M1	Promoter	chr16:84538470-84549582	M6
cg08289140	chr1	1535155	BL-M1	Poised Promoter		unknown
cg08296831	chr11	65554175	BL-M1	Poised Promoter		unknown
cg08337312	chr20	51588860	BL-M1	Poised Promoter	chr20:51577235-51651912	unknown
cg08347183	chr10	8096633	BL-M1	Poised Promoter		M20
cg08354889	chr11	33037530	BL-M1	Poised Promoter		M20
cg08360511	chr11	61322922	BL-M1	Poised Promoter		unknown
cg08363605	chr15	50474388	BL-M1	Poised Promoter		unknown
cg08371391	chr20	19739935	BL-M1	Poised Promoter		unknown
cg08371556	chr16	89066587	BL-M1	Unknown	chr16:89031630-89071981	M8
cg08371772	chr19	42828621	BL-M1	Poised Promoter		unknown
cg08380252	chr19	35530254	BL-M1	Poised Promoter		M20
cg08382235	chr22	19754251	BL-M1	Poised Promoter		unknown
cg08383338	chr6	46703225	BL-M1	Poised Promoter		unknown
cg08388041	chr11	17743761	BL-M1	Heterochromatin		unknown
cg08391415	chr11	31835577	BL-M1	Poised Promoter		M20
cg08393070	chr16	215791	BL-M1	Poised Promoter		unknown
cg08404221	chr19	39523309	BL-M1	Poised Promoter		unknown
cg08410533	chr10	375830	BL-M1	Enhancer	chr10:329754-389177	M8
cg08419873	chr13	27296010	BL-M1	Heterochromatin		unknown
cg08420572	chr19	13124604	BL-M1	Poised Promoter		M20
cg08443814	chr7	24797102	BL-M1	Poised Promoter		unknown
cg08452658	chr15	83776271	BL-M1	Poised Promoter		unknown
cg08461949	chr19	52104632	BL-M1	Poised Promoter		unknown
cg08467103	chr2	65593933	BL-M1	Promoter	chr2:65570838-65666092	unknown
cg08473090	chr17	43861104	BL-M1	Poised Promoter		unknown
cg08474651	chr2	201729683	BL-M1	Promoter		unknown
cg08476224	chr8	128806271	BL-M1	Poised Promoter		M20
cg08480068	chr16	29674959	BL-M1	Promoter	chr16:29655676-29719330	M19
cg08504143	chr19	836606	BL-M1	Heterochromatin		unknown
cg08510264	chr13	110438288	BL-M1	Poised Promoter		M19
cg08516516	chr5	115152492	BL-M1	Poised Promoter		unknown
cg08519853	chr4	143767621	BL-M1	Poised Promoter		unknown
cg08535928	chr1	246952495	BL-M1	Poised Promoter		M20
cg08552042	chr16	58058836	BL-M1	Poised Promoter		unknown
cg08558397	chr7	752149	BL-M1	Poised Promoter		unknown
cg08566247	chr7	12726792	BL-M1	Promoter		unknown
cg08575330	chr2	175199828	BL-M1	Poised Promoter		unknown
cg08577384	chr10	30024811	BL-M1	Poised Promoter		unknown
cg08578245	chr5	179222639	BL-M1	Promoter		unknown
cg08581937	chr17	7555132	BL-M1	Poised Promoter		unknown
cg08584377	chr7	5632269	BL-M1	Poised Promoter	chr7:5549429-5637834	unknown
cg08586541	chr19	51198888	BL-M1	Poised Promoter		unknown
cg08594218	chr17	46803008	BL-M1	Heterochromatin		M20
cg08599259	chr1	38510933	BL-M1	Poised Promoter	chr1:38491714-38534001	unknown
cg08608532	chr13	100741163	BL-M1	Promoter		unknown
cg08611411	chr1	153234037	BL-M1	Poised Promoter		unknown
cg08621843	chr2	128180488	BL-M1	Poised Promoter		M20
cg08625260	chr13	110439234	BL-M1	Promoter		unknown
cg08632680	chr11	44088068	BL-M1	Promoter		unknown
cg08641278	chr10	73848764	BL-M1	Poised Promoter	chr10:73839515-73852509	M20
cg08645860	chr16	85969301	BL-M1	Promoter	chr16:85921669-86004210	M11
cg08673054	chr19	10541704	BL-M1	Poised Promoter		unknown
cg08677375	chr2	288113	BL-M1	Poised Promoter		unknown
cg08696931	chr12	123754071	BL-M1	Promoter		M20
cg08697092	chr19	56879933	BL-M1	Promoter		unknown
cg08703857	chr7	2653651	BL-M1	Heterochromatin		unknown
cg08707786	chr1	210406599	BL-M1	Poised Promoter		unknown
cg08718398	chr7	107302255	BL-M1	Poised Promoter		unknown
cg08737152	chr16	57318720	BL-M1	Poised Promoter		unknown
cg08740698	chr12	6493270	BL-M1	Poised Promoter		M20
cg08742575	chr21	47604166	BL-M1	Promoter		unknown
cg08747591	chr11	789928	BL-M1	Poised Promoter		unknown
cg08781140	chr17	73584617	BL-M1	Poised Promoter		M20
cg08784311	chr16	89632724	BL-M1	Promoter		unknown
cg08786077	chr2	37571732	BL-M1	Promoter	chr2:37532069-37624595	unknown
cg08804258	chr3	8543341	BL-M1	Promoter		unknown
cg08814105	chr5	172662130	BL-M1	Poised Promoter		unknown
cg08821656	chr5	76373091	BL-M1	Promoter		unknown
cg08829299	chr11	288305	BL-M1	Poised Promoter		unknown
cg08847173	chr1	31654792	BL-M1	Poised Promoter		unknown
cg08856347	chr2	289390	BL-M1	Poised Promoter		unknown
cg08860119	chr8	143695901	BL-M1	Poised Promoter		unknown
cg08861722	chr19	1753444	BL-M1	Poised Promoter		unknown
cg08873424	chr6	28945492	BL-M1	Promoter		unknown
cg08885647	chr15	72490059	BL-M1	Poised Promoter		unknown
cg08886727	chr17	46801084	BL-M1	Poised Promoter		unknown
cg08886823	chr16	68270882	BL-M1	Poised Promoter		unknown
cg08888625	chr1	201508308	BL-M1	Poised Promoter		unknown
cg08893839	chr5	154027129	BL-M1	Poised Promoter		unknown
cg08894153	chr19	12606729	BL-M1	Promoter		unknown
cg08909802	chr8	145049419	BL-M1	Poised Promoter		unknown
cg08932440	chr10	126136607	BL-M1	Poised Promoter		M20
cg08946575	chr1	85931072	BL-M1	Poised Promoter		unknown
cg08965235	chr11	65325158	BL-M1	Poised Promoter		unknown
cg08978597	chr10	8087295	BL-M1	Poised Promoter		unknown
cg08991599	chr8	127570505	BL-M1	Poised Promoter		unknown
cg08994045	chr11	2883912	BL-M1	Poised Promoter		M20
cg08997628	chr13	95363811	BL-M1	Poised Promoter		unknown
cg08999486	chr14	103523305	BL-M1	Poised Promoter		unknown
cg09000583	chr17	46802888	BL-M1	Poised Promoter		unknown
cg09009074	chr3	8543508	BL-M1	Promoter		unknown
cg09010671	chr13	79177763	BL-M1	Poised Promoter		unknown
cg09011883	chr1	98519661	BL-M1	Poised Promoter		unknown
cg09012544	chr2	71503562	BL-M1	Poised Promoter		unknown
cg09017619	chr7	27196320	BL-M1	Poised Promoter	chr7:27188889-27201005	unknown
cg09017894	chr1	95285790	BL-M1	Poised Promoter		unknown
cg09034695	chr17	4272875	BL-M1	Enhancer	chr17:4221253-4324313	M7
cg09046939	chr2	87017591	BL-M1	Poised Promoter	chr2:86973639-87084371	unknown
cg09053680	chr10	135044114	BL-M1	Poised Promoter		M20
cg09056845	chr12	6420041	BL-M1	Poised Promoter		M20
cg09057863	chr16	30817168	BL-M1	Poised Promoter		M20
cg09062550	chr20	20350481	BL-M1	Poised Promoter		unknown
cg09076334	chr13	24477870	BL-M1	Poised Promoter		unknown
cg09083627	chr13	88324597	BL-M1	Poised Promoter		M19
cg09087110	chr3	50540261	BL-M1	Poised Promoter		M20
cg09097345	chr22	25202086	BL-M1	Poised Promoter		unknown
cg09112081	chr16	29796620	BL-M1	Unknown		unknown
cg09118932	chr2	1748337	BL-M1	Poised Promoter		M20
cg09133028	chr12	71003836	BL-M1	Poised Promoter		unknown
cg09155997	chr15	28351619	BL-M1	Poised Promoter		unknown
cg09161043	chr1	53068834	BL-M1	Promoter		M5
cg09166659	chr1	861177	BL-M1	Poised Promoter		unknown
cg09177106	chr11	69451645	BL-M1	Poised Promoter		M20
cg09177567	chr8	1765312	BL-M1	Poised Promoter		unknown
cg09183753	chr20	55204342	BL-M1	Poised Promoter		unknown
cg09184730	chr6	167275834	BL-M1	Poised Promoter		unknown
cg09195198	chr16	86602083	BL-M1	Poised Promoter		unknown
cg09196068	chr20	61885270	BL-M1	Poised Promoter		unknown
cg09226388	chr14	54421578	BL-M1	Poised Promoter		unknown
cg09229918	chr16	2041916	BL-M1	Promoter		unknown
cg09232069	chr17	75143118	BL-M1	Enhancer	chr17:75137447-75149876	unknown
cg09234567	chr15	72489828	BL-M1	Poised Promoter		unknown
cg09236176	chr17	77179455	BL-M1	Poised Promoter		unknown
cg09237846	chr12	105114399	BL-M1	Promoter		M19
cg09238332	chr16	89070903	BL-M1	Poised Promoter	chr16:89031630-89071981	unknown
cg09239744	chr16	10276580	BL-M1	Poised Promoter		unknown
cg09247506	chr22	24820655	BL-M1	Poised Promoter	chr22:24819918-24870184	unknown
cg09248054	chr1	969257	BL-M1	Poised Promoter		unknown
cg09248714	chr1	3585424	BL-M1	Enhancer	chr1:3569151-3606058	unknown
cg09259081	chr16	84538889	BL-M1	Promoter	chr16:84538470-84549582	M6
cg09273641	chr22	45403493	BL-M1	Poised Promoter		M20
cg09284949	chr19	51190179	BL-M1	Poised Promoter		unknown
cg09291834	chr15	39873260	BL-M1	Poised Promoter		M20
cg09298313	chr14	55569959	BL-M1	Promoter	chr14:55563982-55571469	M5
cg09304803	chr7	149976	BL-M1	Promoter		unknown
cg09309269	chr17	30770961	BL-M1	Promoter		M2
cg09322259	chr6	106434131	BL-M1	Poised Promoter		unknown
cg09327358	chr16	27279496	BL-M1	Promoter		M3
cg09342567	chr3	178979013	BL-M1	Promoter		unknown
cg09365557	chr17	59477564	BL-M1	Poised Promoter		unknown
cg09369381	chr1	159824866	BL-M1	Poised Promoter		unknown
cg09376854	chr10	103535775	BL-M1	Poised Promoter		unknown
cg09386619	chr6	125420923	BL-M1	Poised Promoter		unknown
cg09396196	chr11	64059054	BL-M1	Poised Promoter		M20
cg09401099	chr3	156534380	BL-M1	Promoter	chr3:156532218-156540189	unknown
cg09410607	chr2	217237040	BL-M1	Heterochromatin		M20
cg09416543	chr16	54964677	BL-M1	Poised Promoter		M19
cg09424348	chr6	30881549	BL-M1	Promoter		M5
cg09425708	chr12	3069141	BL-M1	Poised Promoter		unknown
cg09445803	chr17	76226735	BL-M1	Heterochromatin		M8
cg09448946	chr14	90526697	BL-M1	Poised Promoter		unknown
cg09451960	chr13	21650028	BL-M1	Poised Promoter		unknown
cg09457469	chr17	7197507	BL-M1	Poised Promoter		unknown
cg09461837	chr7	3341524	BL-M1	Poised Promoter		unknown
cg09463047	chr17	36104218	BL-M1	Poised Promoter		unknown
cg09465703	chr16	733842	BL-M1	Promoter		M7
cg09473315	chr17	76228233	BL-M1	Poised Promoter		M20
cg09474331	chr19	54926805	BL-M1	Poised Promoter		M20
cg09504080	chr11	43965126	BL-M1	Poised Promoter		unknown
cg09516200	chr17	78735324	BL-M1	Enhancer	chr17:78692205-78773327	M10
cg09528825	chr16	28074388	BL-M1	Poised Promoter		unknown
cg09530790	chr17	67322525	BL-M1	Poised Promoter		unknown
cg09549848	chr9	113800279	BL-M1	Poised Promoter		unknown
cg09551776	chr2	75788246	BL-M1	Poised Promoter		unknown
cg09552213	chr16	87636782	BL-M1	Poised Promoter		unknown
cg09568464	chr19	56904901	BL-M1	Promoter		M20
cg09575280	chr6	150347012	BL-M1	Poised Promoter		unknown
cg09583777	chr1	94703079	BL-M1	Poised Promoter		unknown
cg09586080	chr16	86543543	BL-M1	Poised Promoter		unknown
cg09588020	chr1	27755803	BL-M1	Enhancer	chr1:27728685-27827400	unknown
cg09590377	chr2	8597389	BL-M1	Poised Promoter	chr2:8597159-8632129	unknown
cg09591072	chr3	184301468	BL-M1	Poised Promoter		M20
cg09607488	chr8	99963657	BL-M1	Poised Promoter		unknown
cg09617579	chr11	82444798	BL-M1	Poised Promoter		M20
cg09628887	chr17	16255619	BL-M1	Poised Promoter		M20
cg09635053	chr16	1031944	BL-M1	Poised Promoter		M20
cg09637273	chr17	55939387	BL-M1	Poised Promoter		unknown
cg09641689	chr16	54965142	BL-M1	Poised Promoter		M19
cg09645126	chr3	184870685	BL-M1	Poised Promoter		unknown
cg09654997	chr11	46259561	BL-M1	Poised Promoter	chr11:46237625-46265428	unknown
cg09663111	chr20	56725876	BL-M1	Poised Promoter		unknown
cg09671109	chr2	161350154	BL-M1	Poised Promoter		unknown
cg09674170	chr16	3062382	BL-M1	Heterochromatin		M8
cg09674251	chr1	41249501	BL-M1	Poised Promoter		unknown
cg09686317	chr1	57111122	BL-M1	Poised Promoter		M20
cg09690326	chr7	23720549	BL-M1	Promoter		unknown
cg09691861	chr4	77870047	BL-M1	Promoter		unknown
cg09697696	chr5	139488623	BL-M1	Poised Promoter		unknown
cg09708959	chr6	33161107	BL-M1	Poised Promoter		unknown
cg09714458	chr13	113807560	BL-M1	Poised Promoter		M20
cg09719477	chr11	113930430	BL-M1	Poised Promoter		unknown
cg09721427	chr10	94448702	BL-M1	Promoter		unknown
cg09724374	chr16	1309210	BL-M1	Heterochromatin		unknown
cg09730211	chr17	34122723	BL-M1	Poised Promoter		unknown
cg09734791	chr8	72756155	BL-M1	Poised Promoter	chr8:72740387-72767058	unknown
cg09736112	chr12	15475690	BL-M1	Poised Promoter		M20
cg09737845	chr3	126243296	BL-M1	Poised Promoter		M20
cg09739081	chr7	23719861	BL-M1	Promoter		unknown
cg09742688	chr2	171672899	BL-M1	Poised Promoter		unknown
cg09761352	chr19	6464275	BL-M1	Poised Promoter		unknown
cg09762021	chr1	153762224	BL-M1	Promoter		unknown
cg09763175	chr1	57110722	BL-M1	Poised Promoter		unknown
cg09772661	chr19	7794952	BL-M1	Poised Promoter		M19
cg09777775	chr21	45336673	BL-M1	Promoter	chr21:45336585-45359453	unknown
cg09785344	chr15	101389974	BL-M1	Poised Promoter		M20
cg09785391	chr18	5297098	BL-M1	Promoter		unknown
cg09786985	chr10	135050074	BL-M1	Poised Promoter		unknown
cg09790502	chr13	20767066	BL-M1	Poised Promoter		unknown
cg09792204	chr15	28342183	BL-M1	Poised Promoter		unknown
cg09804398	chr20	25565879	BL-M1	Poised Promoter		unknown
cg09807215	chr8	144510884	BL-M1	Poised Promoter		unknown
cg09809932	chr1	6515597	BL-M1	Poised Promoter		unknown
cg09818171	chr20	6103629	BL-M1	Poised Promoter		unknown
cg09820321	chr1	15251269	BL-M1	Poised Promoter		unknown
cg09825309	chr12	124990897	BL-M1	Enhancer	chr12:124937047-124997845	M19
cg09827761	chr15	66947392	BL-M1	Poised Promoter		unknown
cg09830866	chr16	771714	BL-M1	Promoter		M5
cg09841488	chr4	175750527	BL-M1	Poised Promoter		M20
cg09854626	chr16	1030568	BL-M1	Poised Promoter		unknown
cg09856068	chr5	170878246	BL-M1	Poised Promoter		unknown
cg09859398	chr14	59932033	BL-M1	Promoter		unknown
cg09873524	chr15	23062853	BL-M1	Enhancer	chr15:23057460-23098643	unknown
cg09873933	chr5	135364580	BL-M1	Poised Promoter		M20
cg09884146	chr2	65593908	BL-M1	Promoter	chr2:65570838-65666092	unknown
cg09884423	chr12	104697220	BL-M1	Promoter		unknown
cg09892203	chr17	64961140	BL-M1	Poised Promoter		unknown
cg09893871	chr6	166720997	BL-M1	Poised Promoter		M20
cg09896346	chr1	23751195	BL-M1	Poised Promoter		unknown
cg09916692	chr8	103549622	BL-M1	Enhancer	chr8:103535905-103598926	M7
cg09921707	chr16	30786971	BL-M1	Poised Promoter		unknown
cg09923107	chr20	30193892	BL-M1	Poised Promoter		unknown
cg09948076	chr15	99645088	BL-M1	Poised Promoter		unknown
cg09952395	chr11	63258712	BL-M1	Poised Promoter		unknown
cg09969277	chr15	89922328	BL-M1	Poised Promoter		M20
cg09981884	chr4	1720110	BL-M1	Enhancer	chr4:1714112-1725952	M8
cg09983897	chr16	31483285	BL-M1	Poised Promoter		unknown
cg09984759	chr6	30068587	BL-M1	Poised Promoter		unknown
cg09992805	chr19	4585037	BL-M1	Poised Promoter		unknown
cg09997497	chr2	183902928	BL-M1	Poised Promoter		unknown
cg09999194	chr17	77765305	BL-M1	Poised Promoter	chr17:77763922-77787806	M20
cg10000424	chr2	219724404	BL-M1	Poised Promoter		unknown
cg10001378	chr17	54674212	BL-M1	Poised Promoter		unknown
cg10009497	chr7	1095416	BL-M1	Poised Promoter		M18
cg10010480	chr6	33160969	BL-M1	Poised Promoter		unknown
cg10028227	chr11	64059307	BL-M1	Poised Promoter		unknown
cg10037049	chr12	48276633	BL-M1	Promoter	chr12:48261688-48298753	unknown
cg10037913	chr16	27246970	BL-M1	Enhancer	chr16:27233437-27254955	unknown
cg10042319	chr2	232394971	BL-M1	Poised Promoter		unknown
cg10042799	chr14	95236123	BL-M1	Poised Promoter		M20
cg10043865	chr17	35294481	BL-M1	Poised Promoter		unknown
cg10054197	chr21	42688849	BL-M1	Poised Promoter		M20
cg10059810	chr14	67878690	BL-M1	Poised Promoter		M20
cg10080155	chr22	45405904	BL-M1	Poised Promoter		unknown
cg10086212	chr12	49484169	BL-M1	Poised Promoter		unknown
cg10091994	chr12	4381803	BL-M1	Poised Promoter	chr12:4377228-4398915	unknown
cg10096177	chr12	103889516	BL-M1	Poised Promoter		unknown
cg10111314	chr6	28984642	BL-M1	Poised Promoter		unknown
cg10124651	chr14	103523278	BL-M1	Poised Promoter		unknown
cg10135640	chr2	75788273	BL-M1	Poised Promoter		M20
cg10136354	chr2	73151457	BL-M1	Poised Promoter		M20
cg10141019	chr11	790169	BL-M1	Poised Promoter		unknown
cg10146402	chr19	41102858	BL-M1	Poised Promoter		unknown
cg10147797	chr16	82045078	BL-M1	Promoter		unknown
cg10150686	chr2	26785332	BL-M1	Poised Promoter		unknown
cg10162691	chr17	41177409	BL-M1	Poised Promoter		unknown
cg10171063	chr12	29302231	BL-M1	Poised Promoter		unknown
cg10177032	chr16	4103492	BL-M1	Heterochromatin		unknown
cg10177207	chr2	220307073	BL-M1	Poised Promoter		unknown
cg10190444	chr17	58213109	BL-M1	Poised Promoter		unknown
cg10190863	chr5	139077047	BL-M1	Poised Promoter	chr5:139012232-139091734	unknown
cg10193817	chr11	115375226	BL-M1	Poised Promoter		M20
cg10201807	chr5	94621055	BL-M1	Poised Promoter		unknown
cg10210594	chr1	208132787	BL-M1	Poised Promoter		M10
cg10218876	chr19	55660625	BL-M1	Heterochromatin		unknown
cg10224600	chr17	43975063	BL-M1	Heterochromatin		unknown
cg10229294	chr12	113903210	BL-M1	Poised Promoter		unknown
cg10232580	chr8	17659320	BL-M1	Poised Promoter		unknown
cg10234998	chr6	29601491	BL-M1	Promoter		unknown
cg10240950	chr12	110486919	BL-M1	Promoter	chr12:110485623-110489596	unknown
cg10253929	chr19	41106155	BL-M1	Poised Promoter		unknown
cg10254000	chr22	19748378	BL-M1	Poised Promoter		unknown
cg10259735	chr3	49314633	BL-M1	Promoter		unknown
cg10259748	chr6	110679107	BL-M1	Poised Promoter		unknown
cg10271408	chr7	77648600	BL-M1	Poised Promoter		unknown
cg10272601	chr9	95947146	BL-M1	Poised Promoter		M20
cg10287321	chr15	101697195	BL-M1	Promoter		M8
cg10293093	chr6	28984674	BL-M1	Poised Promoter		unknown
cg10305311	chr13	96204873	BL-M1	Poised Promoter		unknown
cg10315249	chr11	66235081	BL-M1	Poised Promoter		unknown
cg10322724	chr4	20253556	BL-M1	Poised Promoter		unknown
cg10325497	chr1	32739049	BL-M1	Enhancer		unknown
cg10332700	chr19	53636077	BL-M1	Poised Promoter		M20
cg10337322	chr10	104182490	BL-M1	Promoter		unknown
cg10341556	chr8	54792995	BL-M1	Poised Promoter		unknown
cg10355837	chr17	64961440	BL-M1	Poised Promoter		unknown
cg10356613	chr17	35294491	BL-M1	Poised Promoter		M20
cg10363246	chr12	5019482	BL-M1	Poised Promoter		unknown
cg10389229	chr12	66583203	BL-M1	Poised Promoter		unknown
cg10392164	chr11	65548886	BL-M1	Poised Promoter		unknown
cg10409248	chr17	77775073	BL-M1	Poised Promoter	chr17:77763922-77787806	unknown
cg10421979	chr17	48546321	BL-M1	Poised Promoter		M20
cg10425698	chr16	75468281	BL-M1	Promoter		unknown
cg10433812	chr11	10952532	BL-M1	Poised Promoter		unknown
cg10434261	chr1	156358059	BL-M1	Poised Promoter		unknown
cg10438011	chr13	80915460	BL-M1	Poised Promoter		unknown
cg10453425	chr16	87636594	BL-M1	Poised Promoter		unknown
cg10453602	chr2	8597867	BL-M1	Poised Promoter	chr2:8597159-8632129	M20
cg10456203	chr5	72921808	BL-M1	Poised Promoter		unknown
cg10471437	chr16	28074462	BL-M1	Poised Promoter		unknown
cg10478435	chr17	21280288	BL-M1	Poised Promoter		unknown
cg10491452	chr16	88866627	BL-M1	Enhancer		M19
cg10496082	chr15	45422083	BL-M1	Poised Promoter		unknown
cg10497884	chr2	205410517	BL-M1	Poised Promoter		M20
cg10498434	chr17	37783488	BL-M1	Poised Promoter		unknown
cg10500147	chr12	6881601	BL-M1	Poised Promoter		unknown
cg10503202	chr11	46354635	BL-M1	Poised Promoter		unknown
cg10507275	chr3	3841130	BL-M1	Poised Promoter		unknown
cg10510742	chr16	30620917	BL-M1	Promoter		unknown
cg10511249	chr1	43533955	BL-M1	Poised Promoter		unknown
cg10523105	chr14	74178976	BL-M1	Enhancer		unknown
cg10523966	chr1	39957535	BL-M1	Poised Promoter		unknown
cg10524152	chr10	112836785	BL-M1	Poised Promoter		M20
cg10529555	chr1	205254523	BL-M1	Enhancer	chr1:205242724-205290947	unknown
cg10531355	chr5	79489249	BL-M1	Heterochromatin	chr5:79421474-79570699	unknown
cg10542883	chr3	185000726	BL-M1	Promoter		unknown
cg10572274	chr12	104697224	BL-M1	Promoter		unknown
cg10576051	chr15	73661652	BL-M1	Poised Promoter		M20
cg10583297	chr15	45422095	BL-M1	Poised Promoter		M20
cg10591771	chr19	3671118	BL-M1	Poised Promoter		unknown
cg10606490	chr11	111385450	BL-M1	Poised Promoter		unknown
cg10607599	chr11	120382422	BL-M1	Poised Promoter		unknown
cg10620273	chr16	3096488	BL-M1	Poised Promoter		unknown
cg10626816	chr1	39025249	BL-M1	Promoter		unknown
cg10633601	chr1	47696701	BL-M1	Poised Promoter		unknown
cg10637512	chr15	99645096	BL-M1	Poised Promoter		unknown
cg10659382	chr7	155166856	BL-M1	Poised Promoter		unknown
cg10665321	chr19	19221392	BL-M1	Promoter		M17
cg10668041	chr10	15412970	BL-M1	Poised Promoter		unknown
cg10669265	chr7	1709950	BL-M1	Poised Promoter		unknown
cg10670077	chr19	7293341	BL-M1	Poised Promoter		unknown
cg10679226	chr7	99869028	BL-M1	Promoter		unknown
cg10680621	chr5	139069449	BL-M1	Enhancer	chr5:139012232-139091734	unknown
cg10689528	chr8	97169767	BL-M1	Poised Promoter		M20
cg10695105	chr12	49943166	BL-M1	Poised Promoter		M20
cg10696787	chr17	65242740	BL-M1	Promoter		unknown
cg10698327	chr4	9534651	BL-M1	Poised Promoter		unknown
cg10706230	chr1	25944514	BL-M1	Poised Promoter		M20
cg10706454	chr1	27286944	BL-M1	Poised Promoter		unknown
cg10717691	chr1	210426358	BL-M1	Poised Promoter	chr1:210409250-210426908	unknown
cg10718940	chr19	10047034	BL-M1	Poised Promoter		unknown
cg10729426	chr19	58038585	BL-M1	Promoter		unknown
cg10732215	chr10	22625465	BL-M1	Poised Promoter	chr10:22595859-22634874	unknown
cg10734240	chr19	37329090	BL-M1	Promoter		unknown
cg10739715	chr6	28945507	BL-M1	Promoter		unknown
cg10747118	chr3	184243718	BL-M1	Poised Promoter		unknown
cg10752008	chr2	190445175	BL-M1	Poised Promoter		unknown
cg10763374	chr10	22608858	BL-M1	Poised Promoter	chr10:22595859-22634874	M20
cg10767223	chr5	1295799	BL-M1	Promoter	chr5:1291759-1344949	unknown
cg10773982	chr1	201438107	BL-M1	Poised Promoter		unknown
cg10779423	chr3	50604763	BL-M1	Poised Promoter		unknown
cg10788735	chr19	46974886	BL-M1	Poised Promoter	chr19:46950076-46991205	unknown
cg10795666	chr13	49794635	BL-M1	Poised Promoter		unknown
cg10799055	chr6	27725188	BL-M1	Promoter		unknown
cg10821115	chr5	128797013	BL-M1	Poised Promoter	chr5:128736338-128850518	unknown
cg10823473	chr15	76630514	BL-M1	Poised Promoter		M20
cg10826197	chr8	49468988	BL-M1	Poised Promoter		unknown
cg10831285	chr19	17918927	BL-M1	Poised Promoter		unknown
cg10840361	chr7	106842512	BL-M1	Transcription		M8
cg10848792	chr2	62732892	BL-M1	Promoter		unknown
cg10863922	chr6	2892150	BL-M1	Enhancer	chr6:2843580-2912159	M2
cg10864145	chr5	43397232	BL-M1	Promoter		unknown
cg10869879	chr12	56474569	BL-M1	Poised Promoter		unknown
cg10899904	chr8	74005557	BL-M1	Poised Promoter		M20
cg10916702	chr3	149376317	BL-M1	Poised Promoter		unknown
cg10922935	chr17	78452048	BL-M1	Poised Promoter		M20
cg10932068	chr22	19748398	BL-M1	Poised Promoter		unknown
cg10934821	chr12	118809648	BL-M1	Poised Promoter		unknown
cg10943458	chr3	120627085	BL-M1	Poised Promoter		unknown
cg10980774	chr11	112832547	BL-M1	Poised Promoter		unknown
cg10994639	chr1	167789455	BL-M1	Poised Promoter		unknown
cg10999312	chr14	36989936	BL-M1	Poised Promoter		M20
cg11002404	chr10	11060038	BL-M1	Poised Promoter		unknown
cg11002698	chr6	111135096	BL-M1	Promoter		M5
cg11014373	chr2	105479054	BL-M1	Poised Promoter		unknown
cg11026555	chr12	124247223	BL-M1	Promoter		unknown
cg11032268	chr7	5632272	BL-M1	Poised Promoter	chr7:5549429-5637834	unknown
cg11036833	chr5	115152494	BL-M1	Poised Promoter		M20
cg11039694	chr3	50304941	BL-M1	Heterochromatin		unknown
cg11067756	chr1	161993675	BL-M1	Poised Promoter		unknown
cg11071231	chr8	57069907	BL-M1	Poised Promoter		unknown
cg11073571	chr4	78978565	BL-M1	Poised Promoter		unknown
cg11078090	chr1	23878540	BL-M1	Transcription	chr1:23849720-23975179	unknown
cg11090139	chr17	6347791	BL-M1	Poised Promoter		unknown
cg11099006	chr17	79860645	BL-M1	Poised Promoter		unknown
cg11107669	chr2	127976613	BL-M1	Poised Promoter		unknown
cg11112892	chr5	131563589	BL-M1	Poised Promoter		unknown
cg11120927	chr2	239072674	BL-M1	Poised Promoter		M20
cg11122493	chr17	74706551	BL-M1	Poised Promoter		unknown
cg11141156	chr1	15251288	BL-M1	Poised Promoter		unknown
cg11142406	chr3	181429654	BL-M1	Poised Promoter		unknown
cg11167100	chr15	83776269	BL-M1	Poised Promoter		unknown
cg11170796	chr19	1650224	BL-M1	Promoter	chr19:1640067-1672499	M8
cg11173146	chr13	107187412	BL-M1	Poised Promoter		unknown
cg11183072	chr17	37894397	BL-M1	Poised Promoter	chr17:37893082-37979582	M20
cg11197015	chr10	133795796	BL-M1	Poised Promoter		unknown
cg11218091	chr10	124638976	BL-M1	Promoter		unknown
cg11226183	chr1	93251218	BL-M1	Promoter		unknown
cg11244340	chr13	96743583	BL-M1	Poised Promoter		unknown
cg11257429	chr5	178016796	BL-M1	Poised Promoter		unknown
cg11258943	chr9	100615357	BL-M1	Poised Promoter		unknown
cg11260046	chr22	42095536	BL-M1	Unknown		unknown
cg11286023	chr4	819927	BL-M1	Poised Promoter		unknown
cg11288641	chr21	42688618	BL-M1	Poised Promoter		unknown
cg11288801	chr19	1406661	BL-M1	Promoter		M8
cg11299333	chr21	38379036	BL-M1	Poised Promoter		unknown
cg11322797	chr5	132155450	BL-M1	Poised Promoter		M20
cg11326429	chr17	79827632	BL-M1	Promoter		M8
cg11332236	chr15	90039818	BL-M1	Poised Promoter		unknown
cg11338643	chr6	166580983	BL-M1	Poised Promoter		unknown
cg11342332	chr1	10271217	BL-M1	Poised Promoter		unknown
cg11356706	chr20	656240	BL-M1	Poised Promoter		unknown
cg11358405	chr15	91382972	BL-M1	Promoter	chr15:91323411-91429748	unknown
cg11359684	chr2	153192532	BL-M1	Poised Promoter		unknown
cg11361344	chr2	220361467	BL-M1	Poised Promoter		unknown
cg11361827	chr17	45867446	BL-M1	Poised Promoter		unknown
cg11364468	chr7	100807505	BL-M1	Poised Promoter		unknown
cg11384744	chr7	16794623	BL-M1	Promoter		unknown
cg11385013	chr19	19256748	BL-M1	Enhancer	chr19:19245795-19297607	unknown
cg11393453	chr18	30050326	BL-M1	Poised Promoter		unknown
cg11400774	chr1	156051324	BL-M1	Poised Promoter		unknown
cg11413133	chr17	21281318	BL-M1	Poised Promoter		M20
cg11414921	chr22	19712034	BL-M1	Poised Promoter		unknown
cg11419456	chr19	37157861	BL-M1	Promoter		unknown
cg11421604	chr5	71403990	BL-M1	Poised Promoter		unknown
cg11424828	chr8	2075469	BL-M1	Promoter		unknown
cg11430157	chr6	118228869	BL-M1	Poised Promoter		unknown
cg11433672	chr17	26578289	BL-M1	Promoter		unknown
cg11434705	chr19	1851995	BL-M1	Unknown		M19
cg11439004	chr17	66097496	BL-M1	Promoter		unknown
cg11464091	chr9	84304983	BL-M1	Poised Promoter		unknown
cg11472279	chr10	11059733	BL-M1	Poised Promoter		unknown
cg11480800	chr15	55881075	BL-M1	Poised Promoter		M20
cg11494123	chr11	66726233	BL-M1	Poised Promoter		unknown
cg11503833	chr11	492997	BL-M1	Transcription		M8
cg11535529	chr1	7740286	BL-M1	Poised Promoter		unknown
cg11564981	chr6	6007670	BL-M1	Poised Promoter		unknown
cg11566061	chr4	119810066	BL-M1	Poised Promoter		unknown
cg11566244	chr11	67351786	BL-M1	Promoter	chr11:67347146-67382636	M20
cg11567172	chr11	110167690	BL-M1	Poised Promoter		unknown
cg11573679	chr2	68546467	BL-M1	Poised Promoter		unknown
cg11576513	chr6	114663692	BL-M1	Poised Promoter		unknown
cg11591516	chr10	85954316	BL-M1	Poised Promoter		unknown
cg11594731	chr3	46940212	BL-M1	Poised Promoter		unknown
cg11598935	chr20	55837619	BL-M1	Heterochromatin	chr20:55819357-55905092	unknown
cg11609001	chr19	18901843	BL-M1	Poised Promoter		unknown
cg11616651	chr19	2251837	BL-M1	Poised Promoter		unknown
cg11625005	chr5	1295737	BL-M1	Promoter	chr5:1291759-1344949	unknown
cg11628754	chr10	124895638	BL-M1	Poised Promoter		unknown
cg11631271	chr19	38700487	BL-M1	Poised Promoter		unknown
cg11640208	chr17	42857157	BL-M1	Unknown		M4
cg11648594	chr1	1566860	BL-M1	Poised Promoter		unknown
cg11648968	chr1	85931116	BL-M1	Poised Promoter		unknown
cg11660826	chr6	150286508	BL-M1	Poised Promoter		unknown
cg11661868	chr2	242498649	BL-M1	Poised Promoter		unknown
cg11665613	chr1	12268883	BL-M1	Enhancer		unknown
cg11667020	chr20	21378045	BL-M1	Poised Promoter		M20
cg11687085	chr18	77724447	BL-M1	Poised Promoter		unknown
cg11696986	chr7	20837778	BL-M1	Poised Promoter		unknown
cg11697226	chr18	59992385	BL-M1	Poised Promoter		unknown
cg11702639	chr2	233285454	BL-M1	Poised Promoter		M20
cg11712990	chr5	87967845	BL-M1	Poised Promoter	chr5:87952031-87977418	M20
cg11714334	chr22	39638092	BL-M1	Poised Promoter		unknown
cg11725975	chr4	72052874	BL-M1	Poised Promoter		unknown
cg11733272	chr3	46940439	BL-M1	Poised Promoter		unknown
cg11737232	chr14	60981638	BL-M1	Poised Promoter		unknown
cg11737742	chr1	110754101	BL-M1	Poised Promoter		unknown
cg11747499	chr12	109252653	BL-M1	Poised Promoter		M20
cg11753867	chr7	45962052	BL-M1	Poised Promoter		unknown
cg11756095	chr1	32410614	BL-M1	Promoter	chr1:32331922-32430306	unknown
cg11769406	chr22	43547298	BL-M1	Promoter		unknown
cg11769456	chr2	241938159	BL-M1	Poised Promoter		unknown
cg11773346	chr19	11750910	BL-M1	Promoter		unknown
cg11775417	chr8	27472239	BL-M1	Poised Promoter		unknown
cg11784071	chr10	104629166	BL-M1	Poised Promoter		unknown
cg11787785	chr10	21463243	BL-M1	Poised Promoter		unknown
cg11789612	chr15	41794412	BL-M1	Poised Promoter		unknown
cg11794877	chr15	28983117	BL-M1	Promoter		unknown
cg11800675	chr1	3448148	BL-M1	Poised Promoter		unknown
cg11804940	chr12	122402696	BL-M1	Enhancer	chr12:122353277-122473413	unknown
cg11808581	chr1	1950725	BL-M1	Poised Promoter		unknown
cg11815914	chr18	59992350	BL-M1	Poised Promoter		unknown
cg11816769	chr3	52001952	BL-M1	Poised Promoter		unknown
cg11816841	chr3	46734995	BL-M1	Poised Promoter		unknown
cg11818853	chr17	73316889	BL-M1	Promoter	chr17:73280117-73374968	unknown
cg11820517	chr11	43964150	BL-M1	Poised Promoter		unknown
cg11821440	chr10	96162178	BL-M1	Poised Promoter		unknown
cg11838688	chr11	133907229	BL-M1	Promoter		unknown
cg11851910	chr21	34482086	BL-M1	Heterochromatin		M20
cg11856822	chr1	247274777	BL-M1	Poised Promoter		M20
cg11869193	chr17	2839187	BL-M1	Heterochromatin		unknown
cg11894951	chr19	14168210	BL-M1	Poised Promoter		unknown
cg11896795	chr7	5465465	BL-M1	Poised Promoter		unknown
cg11904906	chr2	239140032	BL-M1	Poised Promoter		unknown
cg11912330	chr1	161228674	BL-M1	Poised Promoter		M20
cg11916478	chr12	213776	BL-M1	Enhancer		unknown
cg11916729	chr5	180018564	BL-M1	Poised Promoter		M20
cg11929643	chr3	48700391	BL-M1	Poised Promoter		unknown
cg11930564	chr19	2494236	BL-M1	Poised Promoter		M8
cg11935854	chr4	55524145	BL-M1	Poised Promoter		unknown
cg11941546	chr17	7165842	BL-M1	Poised Promoter		unknown
cg11957331	chr19	42828156	BL-M1	Poised Promoter		M20
cg11966450	chr18	59992157	BL-M1	Poised Promoter		unknown
cg11982072	chr20	61051348	BL-M1	Poised Promoter		unknown
cg11988591	chr8	144451909	BL-M1	Poised Promoter		unknown
cg11990980	chr15	102029948	BL-M1	Poised Promoter		M20
cg11998141	chr8	1765309	BL-M1	Poised Promoter		unknown
cg12004183	chr7	71217124	BL-M1	Heterochromatin		unknown
cg12005760	chr2	10183271	BL-M1	Poised Promoter		unknown
cg12027420	chr17	46894684	BL-M1	Poised Promoter		unknown
cg12034118	chr1	209979487	BL-M1	Promoter		unknown
cg12041056	chr22	27053247	BL-M1	Poised Promoter		unknown
cg12058947	chr15	83876098	BL-M1	Poised Promoter		M20
cg12060422	chr10	102821684	BL-M1	Promoter	chr10:102802701-102835706	M20
cg12060472	chr1	53387430	BL-M1	Promoter		unknown
cg12060499	chr14	102172296	BL-M1	Poised Promoter	chr14:102172248-102182046	unknown
cg12065366	chr3	238618	BL-M1	Poised Promoter		M20
cg12068761	chr1	230562422	BL-M1	Poised Promoter		unknown
cg12075720	chr19	17799037	BL-M1	Poised Promoter		M20
cg12081946	chr13	21296465	BL-M1	Poised Promoter		M2
cg12091732	chr10	82116446	BL-M1	Poised Promoter		unknown
cg12092090	chr19	13617584	BL-M1	Poised Promoter		unknown
cg12097883	chr17	62774939	BL-M1	Poised Promoter		unknown
cg12121643	chr3	185911796	BL-M1	Poised Promoter		unknown
cg12127472	chr17	42733724	BL-M1	Poised Promoter		M20
cg12137286	chr19	55953996	BL-M1	Poised Promoter		unknown
cg12146386	chr3	14643925	BL-M1	Poised Promoter		M20
cg12146546	chr17	6616883	BL-M1	Poised Promoter		unknown
cg12147137	chr13	27132130	BL-M1	Poised Promoter		unknown
cg12150991	chr11	9113146	BL-M1	Poised Promoter		unknown
cg12164472	chr8	54794628	BL-M1	Poised Promoter	chr8:54794108-54824823	unknown
cg12165782	chr19	1675947	BL-M1	Poised Promoter		unknown
cg12180270	chr4	26030463	BL-M1	Poised Promoter		unknown
cg12182343	chr17	75955921	BL-M1	Poised Promoter		unknown
cg12186909	chr19	10533016	BL-M1	Heterochromatin	chr19:10514948-10539430	unknown
cg12187586	chr17	2627661	BL-M1	Poised Promoter		M20
cg12189551	chr14	60952945	BL-M1	Poised Promoter		M20
cg12192408	chr19	1325348	BL-M1	Poised Promoter		unknown
cg12198913	chr11	44972718	BL-M1	Poised Promoter		unknown
cg12206199	chr2	39187543	BL-M1	Poised Promoter		unknown
cg12206423	chr13	88330614	BL-M1	Heterochromatin		M20
cg12212555	chr14	90526722	BL-M1	Poised Promoter		unknown
cg12252135	chr17	79503877	BL-M1	Poised Promoter		unknown
cg12261451	chr13	22243030	BL-M1	Poised Promoter		M20
cg12266953	chr2	20866261	BL-M1	Poised Promoter		unknown
cg12271981	chr13	88326752	BL-M1	Heterochromatin		M20
cg12279877	chr17	35294230	BL-M1	Poised Promoter		M20
cg12293132	chr7	23720668	BL-M1	Promoter		unknown
cg12299199	chr2	20212501	BL-M1	Poised Promoter		M20
cg12342334	chr10	99531038	BL-M1	Poised Promoter		unknown
cg12343182	chr20	43439387	BL-M1	Poised Promoter		M20
cg12347792	chr4	186393468	BL-M1	Promoter	chr4:186390275-186404571	M6
cg12356890	chr10	11059727	BL-M1	Poised Promoter		unknown
cg12358000	chr20	25566178	BL-M1	Poised Promoter		M20
cg12359315	chr3	45837458	BL-M1	Poised Promoter		unknown
cg12360736	chr3	151985869	BL-M1	Promoter	chr3:151939143-152053236	unknown
cg12361262	chr17	36571637	BL-M1	Poised Promoter		M8
cg12368188	chr15	67326082	BL-M1	Poised Promoter		M20
cg12378888	chr4	4867102	BL-M1	Poised Promoter		unknown
cg12379940	chr13	44947923	BL-M1	Promoter		unknown
cg12400725	chr1	29240533	BL-M1	Promoter		M9
cg12431729	chr1	41827960	BL-M1	Poised Promoter		unknown
cg12433277	chr7	151106990	BL-M1	Poised Promoter		M20
cg12436568	chr1	202130728	BL-M1	Promoter	chr1:202124388-202135326	unknown
cg12449162	chr6	45983587	BL-M1	Poised Promoter		unknown
cg12451153	chr22	37099549	BL-M1	Poised Promoter		M20
cg12470625	chr8	86376277	BL-M1	Poised Promoter		unknown
cg12473285	chr17	41832975	BL-M1	Poised Promoter		unknown
cg12475759	chr1	4714672	BL-M1	Poised Promoter		M19
cg12477716	chr17	47073436	BL-M1	Poised Promoter		unknown
cg12486308	chr19	41106351	BL-M1	Poised Promoter		unknown
cg12489322	chr5	60628376	BL-M1	Promoter		unknown
cg12497914	chr20	2674285	BL-M1	Poised Promoter		M20
cg12500891	chr11	57225987	BL-M1	Poised Promoter		unknown
cg12505146	chr17	72322388	BL-M1	Poised Promoter		unknown
cg12518442	chr20	55841906	BL-M1	Poised Promoter	chr20:55819357-55905092	M20
cg12523932	chr4	39448653	BL-M1	Promoter		unknown
cg12527384	chr11	123525060	BL-M1	Poised Promoter		unknown
cg12573849	chr2	105470711	BL-M1	Poised Promoter		M19
cg12585966	chr19	17650009	BL-M1	Promoter	chr19:17624537-17650493	unknown
cg12589143	chr6	29894341	BL-M1	Promoter		unknown
cg12611423	chr6	1389966	BL-M1	Poised Promoter		M20
cg12612104	chr1	157963811	BL-M1	Poised Promoter		unknown
cg12614029	chr11	2160564	BL-M1	Poised Promoter		unknown
cg12615916	chr1	227505854	BL-M1	Poised Promoter		unknown
cg12623536	chr10	73848817	BL-M1	Poised Promoter	chr10:73839515-73852509	M20
cg12630336	chr20	62680505	BL-M1	Poised Promoter		unknown
cg12630461	chr15	91500009	BL-M1	Promoter		unknown
cg12634932	chr5	43397230	BL-M1	Promoter		unknown
cg12639990	chr22	39239335	BL-M1	Poised Promoter		M20
cg12644625	chr22	25202073	BL-M1	Poised Promoter		unknown
cg12644696	chr2	197458104	BL-M1	Poised Promoter		unknown
cg12647165	chr1	994637	BL-M1	Poised Promoter		unknown
cg12675848	chr9	125109120	BL-M1	Poised Promoter		unknown
cg12686317	chr15	55880894	BL-M1	Poised Promoter		unknown
cg12687926	chr12	7315540	BL-M1	Poised Promoter		unknown
cg12692753	chr10	89265684	BL-M1	Promoter		unknown
cg12700904	chr3	13590720	BL-M1	Poised Promoter		M20
cg12705353	chr12	122356852	BL-M1	Promoter	chr12:122353277-122473413	M7
cg12727462	chr1	108742820	BL-M1	Promoter		unknown
cg12737152	chr11	129565909	BL-M1	Promoter		unknown
cg12740527	chr11	8289974	BL-M1	Poised Promoter		unknown
cg12741255	chr20	13201844	BL-M1	Poised Promoter		unknown
cg12749636	chr1	26126442	BL-M1	Poised Promoter		unknown
cg12755397	chr4	83483204	BL-M1	Poised Promoter		unknown
cg12757310	chr20	32951968	BL-M1	Promoter		M20
cg12773325	chr11	2160560	BL-M1	Poised Promoter		unknown
cg12777730	chr10	63657985	BL-M1	Promoter	chr10:63656579-63666879	M7
cg12781700	chr17	42733729	BL-M1	Poised Promoter		M20
cg12790874	chr13	100310405	BL-M1	Poised Promoter		M20
cg12794421	chr8	19171191	BL-M1	Poised Promoter		M20
cg12804791	chr11	126286828	BL-M1	Promoter		unknown
cg12818067	chr11	33037624	BL-M1	Poised Promoter		unknown
cg12828075	chr11	15136150	BL-M1	Poised Promoter		M20
cg12835012	chr4	183795785	BL-M1	Enhancer		M17
cg12835845	chr10	30348415	BL-M1	Poised Promoter		unknown
cg12837306	chr7	157072526	BL-M1	Poised Promoter		unknown
cg12840502	chr22	30116919	BL-M1	Poised Promoter		M20
cg12850242	chr2	70484614	BL-M1	Promoter		unknown
cg12889817	chr17	1124131	BL-M1	Transcription	chr17:1083390-1133094	unknown
cg12892303	chr17	42733592	BL-M1	Poised Promoter		M20
cg12898275	chr6	28186824	BL-M1	Poised Promoter		unknown
cg12899157	chr18	3452302	BL-M1	Promoter	chr18:3444856-3473713	unknown
cg12908607	chr1	44402522	BL-M1	Poised Promoter		unknown
cg12921914	chr11	124588358	BL-M1	Poised Promoter		unknown
cg12924095	chr5	151150029	BL-M1	Promoter		unknown
cg12928379	chr11	637175	BL-M1	Poised Promoter		unknown
cg12938520	chr5	171881833	BL-M1	Poised Promoter		unknown
cg12944197	chr2	168149991	BL-M1	Poised Promoter		unknown
cg12946660	chr19	41771873	BL-M1	Promoter	chr19:41770142-41772799	M5
cg12946880	chr3	66023876	BL-M1	Poised Promoter		unknown
cg12950816	chr7	1198977	BL-M1	Promoter		unknown
cg12954230	chr15	100882231	BL-M1	Poised Promoter		unknown
cg12973591	chr7	93519473	BL-M1	Poised Promoter		unknown
cg12990116	chr6	34433392	BL-M1	Poised Promoter		M20
cg12993163	chr3	157821407	BL-M1	Poised Promoter		unknown
cg13004587	chr5	180017349	BL-M1	Poised Promoter		M20
cg13004927	chr17	19437157	BL-M1	Poised Promoter		M20
cg13005999	chr14	104928055	BL-M1	Poised Promoter		unknown
cg13012494	chr21	47604986	BL-M1	Promoter		unknown
cg13015710	chr12	125039343	BL-M1	Enhancer		unknown
cg13019878	chr14	105877653	BL-M1	Poised Promoter		unknown
cg13021333	chr6	6004207	BL-M1	Poised Promoter		unknown
cg13027682	chr15	75018538	BL-M1	Poised Promoter		unknown
cg13036855	chr3	53880717	BL-M1	Poised Promoter	chr3:53875458-53881412	unknown
cg13038241	chr7	5632281	BL-M1	Poised Promoter	chr7:5549429-5637834	unknown
cg13072057	chr3	160823231	BL-M1	Promoter		unknown
cg13073224	chr12	117131523	BL-M1	Poised Promoter	chr12:117130800-117165700	unknown
cg13084429	chr10	115999021	BL-M1	Poised Promoter		unknown
cg13086581	chr1	182360320	BL-M1	Poised Promoter		unknown
cg13117105	chr15	69591357	BL-M1	Poised Promoter		unknown
cg13128937	chr13	95357743	BL-M1	Poised Promoter		M20
cg13133961	chr6	36355488	BL-M1	Poised Promoter		unknown
cg13136036	chr4	187065944	BL-M1	Poised Promoter		unknown
cg13137176	chr2	287993	BL-M1	Poised Promoter		unknown
cg13144843	chr3	174158740	BL-M1	Poised Promoter		unknown
cg13147822	chr3	168864313	BL-M1	Poised Promoter		unknown
cg13153394	chr3	45209196	BL-M1	Poised Promoter		unknown
cg13161961	chr7	120970240	BL-M1	Poised Promoter		unknown
cg13168407	chr22	38808908	BL-M1	Unknown		unknown
cg13170051	chr1	41982392	BL-M1	Promoter		unknown
cg13179469	chr13	107185675	BL-M1	Poised Promoter		unknown
cg13184872	chr22	44319719	BL-M1	Poised Promoter		M20
cg13195895	chr1	147012788	BL-M1	Unknown		M19
cg13209567	chr3	125986472	BL-M1	Poised Promoter		M20
cg13225166	chr17	37761216	BL-M1	Poised Promoter		unknown
cg13229782	chr17	21179777	BL-M1	Promoter		M4
cg13236378	chr12	108523403	BL-M1	Poised Promoter		unknown
cg13253980	chr10	95360814	BL-M1	Poised Promoter		unknown
cg13257412	chr2	211340637	BL-M1	Promoter		M2
cg13259296	chr2	24232884	BL-M1	Poised Promoter		unknown
cg13269555	chr10	102822002	BL-M1	Promoter	chr10:102802701-102835706	unknown
cg13273340	chr11	62690717	BL-M1	Poised Promoter		unknown
cg13275176	chr2	97534450	BL-M1	Poised Promoter		unknown
cg13282195	chr8	144660772	BL-M1	Promoter		M2
cg13287553	chr7	4784419	BL-M1	Promoter		unknown
cg13297865	chr6	80657415	BL-M1	Poised Promoter		unknown
cg13306164	chr1	33352184	BL-M1	Poised Promoter		unknown
cg13311096	chr8	74005566	BL-M1	Poised Promoter		M20
cg13323489	chr3	193587780	BL-M1	Unknown		M20
cg13325154	chr10	104001240	BL-M1	Poised Promoter		unknown
cg13325231	chr5	1342170	BL-M1	Promoter	chr5:1291759-1344949	M4
cg13326172	chr17	34122745	BL-M1	Poised Promoter		unknown
cg13326227	chr20	20349168	BL-M1	Poised Promoter		unknown
cg13334650	chr11	6440065	BL-M1	Poised Promoter		unknown
cg13344095	chr6	26233352	BL-M1	Promoter		unknown
cg13345299	chr22	26876075	BL-M1	Enhancer	chr22:26874799-26885460	unknown
cg13355248	chr17	78449872	BL-M1	Poised Promoter		unknown
cg13359948	chr19	58458769	BL-M1	Promoter		unknown
cg13362112	chr2	97174246	BL-M1	Unknown		unknown
cg13366219	chr17	74236288	BL-M1	Poised Promoter	chr17:74229785-74274842	unknown
cg13368756	chr5	11904127	BL-M1	Poised Promoter		M20
cg13373360	chr4	149364881	BL-M1	Poised Promoter		unknown
cg13375462	chr13	98795555	BL-M1	Poised Promoter		unknown
cg13380624	chr19	7735426	BL-M1	Poised Promoter		unknown
cg13389146	chr2	96808802	BL-M1	Promoter	chr2:96806712-96842358	M7
cg13390630	chr20	44803246	BL-M1	Poised Promoter		unknown
cg13392687	chr11	94502558	BL-M1	Poised Promoter		M19
cg13394305	chr2	190445728	BL-M1	Poised Promoter		M20
cg13397820	chr10	28288003	BL-M1	Poised Promoter		unknown
cg13401368	chr6	137365761	BL-M1	Poised Promoter		unknown
cg13401911	chr1	20812335	BL-M1	Poised Promoter		unknown
cg13402155	chr8	48650705	BL-M1	Poised Promoter		unknown
cg13407975	chr19	18705946	BL-M1	Poised Promoter		unknown
cg13409170	chr9	127532069	BL-M1	Poised Promoter		unknown
cg13409248	chr3	40428643	BL-M1	Poised Promoter		unknown
cg13409645	chr19	55866261	BL-M1	Poised Promoter		M20
cg13414629	chr9	132935646	BL-M1	Heterochromatin		unknown
cg13421439	chr18	21199515	BL-M1	Poised Promoter		unknown
cg13422850	chr9	135116388	BL-M1	Poised Promoter		unknown
[truncated: 7,315 more rows]

## Sheet: Table S6
Table S6: Enrichment analysis results (top 15 most significant terms) for the three BL-Ms within the 9,313 CpGs. Enrichment analysis using the Enrichr webtool was performed using the genes associated with the CpGs within the three CpG grops (BL-M1-3). Results of the top 15 most significant (adjusted p-value) GO terms are displayed for the categories ENCODE and ChEA and KEGG.
BL-M	Term	P-value	Adjusted P-value	Odds Ratio	Combined Score	Genes	Category
BL-M1	SUZ12 CHEA	4.28484e-181	4.45624e-179	6.50541	2701.78	PWWP2B;RAX;SLC4A4;SOX21;RXFP3;GJA3;DPYSL5;SOX18;NKX1-2;HOXA7;HOXA6;BVES;MNX1;PKNOX2;PRKCH;UNC5B;CACNA2D3;CACNA2D2;PRKCA;SOX11;HPCAL4;CH25H;ISL2;RBP4;ADCY9;HECW2;RFX4;PRR16;HOXB3;PRR18;HOXB8;ATF3;NGEF;GRID2IP;COL13A1;DHH;SHOX2;GATA6;LYPD1;IL20RA;GATA5;GATA4;PRDM13;GATA3;THY1;GRIN2A;CHST11;ADAMTS19;ADAMTS18;ADAMTS17;PRDM16;NKX2-1;HOXC5;HOXC4;RHBDL3;NKX2-5;HOXC9;NKX2-4;NKX2-3;FZD1;ABCA5;GPR12;NEBL;F…	ENCODE and ChEA
BL-M1	EZH2 CHEA	2.25497e-45	1.17258e-43	8.25911	849.063	IHH;COMP;DPYSL5;SOX18;DPF3;PITX1;MNX1;PKNOX2;PRKCH;KCNK13;ADAM11;CACNA2D2;HNF1B;OVOL1;POU3F1;POU3F3;OVOL2;CACNB2;SFRP5;KCNQ1;HOXB3;HOXB8;ZFPM1;RTN1;SLC35D3;PDGFB;SLC6A20;BHLHE23;HOXB13;CRHR1;RHOBTB1;PHF21B;NEUROD2;WNT6;HRH3;PRDM16;CDH22;TNRC18;NPTX1;NKX2-5;B4GALNT2;CCR10;PLXNA4;WNT3;TFAP2E;WNT3A;ZBTB16;INHBB;MAFA;SCRT1;P4HA2;TLX2;WNK2;LHX1;FEV;PPP1R1B;LHX5;SP9;SDK2;RNF220;TP73;HMX3;PTPRU;ONECUT3;…	ENCODE and ChEA
BL-M1	REST CHEA	3.30922e-24	1.1472e-22	2.35498	127.323	CPNE9;UXS1;STMN3;RXFP3;DPYSL5;ARRDC4;UNC5A;ZFP2;ACSL6;CACNA2D2;PRKCA;MAPK8IP2;ANK1;RBP7;ARC;RFX4;MAP1B;ZFPM1;SPTBN4;CTBP2;SHOX2;DCUN1D4;AGAP1;NEDD4L;THY1;CD1D;CRHR1;CRHR2;GRIN2A;NKAIN4;SEC14L1;ZNF704;STC2;PRDM16;TNRC18;RHBDL3;SCN3B;JAG2;CADM1;GPR12;LRRN2;IQSEC3;PDE2A;NR2F1;CIDEA;XKR7;LYPD6B;ID4;TP73;BARHL1;PTPRT;PTPRU;KCNC1;FOXE1;GRIK5;ZFAND2A;OTUD7A;GLI3;JPH3;CHL1;DLGAP1;DLGAP3;SLC32A1;KCND3;PAX…	ENCODE and ChEA
BL-M1	EZH2 ENCODE	3.04511e-22	7.91729e-21	4.12247	204.241	MAPKBP1;KLHL35;SOBP;SLC4A4;JPH1;HAPLN4;WFDC2;SOX2;RNF157;TMEM145;NKX1-2;CA8;MCF2L2;CCDC39;KCNH4;UNC13A;ELOVL4;PLLP;BTN1A1;WNT9B;EBF4;MYRIP;COX6B2;TMEM150C;RBP7;OLFM2;ALDH5A1;MMP15;CD8A;FSCN1;INA;MATN3;OSBP2;RTN2;RTN1;IGSF3;PCOLCE2;PAPLN;PALM3;UCP1;NTN4;TGFA;CACNA1A;FBLN5;TMEM121;STOX2;ADAP2;HRH3;MGAT5B;CASKIN1;CPAMD8;HAS3;CAMTA1;S1PR5;B4GALNT2;LONRF2;PLXNA4;MAPK4;B4GALNT4;PRPH;HES4;ANKRD29;SYT3;G…	ENCODE and ChEA
BL-M1	TCF3 CHEA	1.0427e-19	2.16882e-18	2.35922	103.115	SLC23A2;DGKE;FBXO27;RAX;LDLRAD3;HS6ST1;FGF4;CDC14B;FGF5;SOX2;COMP;TMEM145;SALL3;NKX1-2;DPF3;PITX2;PDE8B;BAHCC1;PDE8A;EPHB4;EOMES;MAGI1;TLE1;KDM2B;UNC5B;ARID5B;SOX11;SHISA3;KCTD3;SRCIN1;FOXP1;SLC5A6;SLC9A2;ADAM19;CLDN3;MYCN;RFX4;SLCO2A1;FSCN1;ZNF710;MZF1;FKBP4;MAD1L1;TMEM63A;C3ORF70;NXPH3;NOTCH4;NPR3;AEBP1;HOXB13;FHIT;CNN3;ZFP36L1;SOCS2;NKAIN4;NUAK1;ZNF704;NACC2;STK38L;RHPN2;LONRF2;WNT3;ZBED3;WWTR…	ENCODE and ChEA
BL-M1	SMAD4 CHEA	2.48926e-15	4.31473e-14	2.55326	85.8578	SEMA5A;SEMA5B;SLC8A1;ZNF608;RPS6KA2;PPFIA4;MAGI1;MBNL1;LIMCH1;KCNH8;MAGI3;COL23A1;USP2;TTC7B;AFAP1;ARID5B;INPP4B;TANC1;PARD3;HECW2;ULK2;BLK;SDC3;GATA6;LYPD1;CACNA1D;RASAL2;CACNA1C;NDRG1;CACNA1E;FAM83F;INPP5A;MAP7;CDH23;CAMTA1;SNX9;KCNN3;SLC38A2;PLXNA4;PRELID2;KL;NDFIP1;NEBL;WSCD2;FZD8;MICAL2;HELZ;TRAPPC9;GRIN2B;GNAO1;FERMT1;PKIB;LRFN2;DAB1;GNAL;ID1;FBN1;ALK;BCAR3;PTPRT;PTPRU;TINAGL1;SCHIP1;KCNC4;…	ENCODE and ChEA
BL-M1	GATA1 CHEA	2.12054e-12	3.15051e-11	2.10326	56.5343	ERRFI1;HPSE2;RAB3D;WWC2;HDAC11;XYLT1;LDLRAD3;FAIM2;IKZF1;IGF1R;FGF5;ZNF608;HERC1;RPS6KA2;DPF3;HMGN2;BAHCC1;GLUL;RGS6;MBNL1;UNC5A;USP4;COL23A1;TPM1;HPCAL1;NSMCE1;PRKCA;ANK1;RUNX3;BCR;ADAM19;MINPP1;TANC1;RAB36;SFRP5;PARD3;KCNQ4;ZFPM1;ALDH7A1;EPHA2;MACF1;NOTCH1;EPB41;TSHZ2;GATA6;GATA5;AGAP1;SLC38A10;PIK3R1;FBLN2;LTBP1;RAP1GAP;SEC14L2;FAM171A1;ADAMTS14;DPP6;SEC14L1;INPP5A;CHST11;MAN2A2;ERI3;CDH23;TSP…	ENCODE and ChEA
BL-M1	CTCF ENCODE	1.12943e-11	1.38611e-10	1.70294	42.9255	NCKAP1;MAPKBP1;APP;OXTR;FAM89B;ACCS;TSEN54;RXFP3;ZC3H12C;DPYSL5;RASSF5;CPNE2;PKNOX2;KCNK13;COL23A1;ISLR2;MYO7A;ZPBP;BCR;GPR160;KCNQ3;UQCRC1;KCTD11;NHLRC1;EXD1;NECAB2;COL13A1;TGFA;NEDD4L;TMTC2;GATA3;NKAIN2;ABR;FAM171A2;GRIN2A;SEC14L1;RNF216;CHST11;ADAMTS17;MAP7;B4GALNT1;PIP5K1C;RALGDS;CCR10;JAG2;PLK3;INTS1;FZD5;ST8SIA1;SNAI3;FZD8;EHD1;PCDHGA11;GIPC3;ARTN;CCDC88C;COL9A2;RGL2;ITM2C;ACHE;ROBO3;PTPRU;…	ENCODE and ChEA
BL-M1	SOX2 CHEA	1.19952e-11	1.38611e-10	2.09931	52.7902	ERRFI1;FAM13C;RAX;STMN3;HS6ST1;LOXL2;CDC14B;SOX2;ARHGDIA;SACS;PITX2;TLE1;KCNH8;GPT2;IGFBP2;MTUS1;ISLR2;AFAP1;ARID5B;CSNK1E;FOXP1;OVOL2;SLC9A2;ARC;MYCN;RFX4;MAP1B;FSCN1;TSSK3;ZNF710;NOTCH1;NEDD4L;FBLN1;HOXB13;NID2;ZFP36L1;SOCS2;ZNF704;SNX9;SLC38A2;PDZD7;NTNG1;TFAP2A;FZD1;TFAP2C;ZFHX3;EGR3;LRRN2;FZD7;CRIM1;SMAD6;BMP7;BMP4;DAB1;MYO5C;ID1;RNF182;SCGB3A1;ALPL;HBP1;LHX5;TCF3;SERINC5;PTPRO;GRIK3;NRARP;T…	ENCODE and ChEA
BL-M1	TP63 CHEA	5.44785e-11	5.66576e-10	1.78568	42.2013	SLC23A2;ERRFI1;ITPRIP;CTNND2;CLSTN1;PRDM2;LOXL1;NYNRIN;NIPAL4;INSC;TNFSF11;FAM81A;MNX1;EOMES;MAGI1;CARD10;CHRNB1;SCARA3;EPHA6;UNC13A;KDM2B;USP2;TPM1;HPCAL1;TTC7B;MTUS1;AFAP1;CSNK1E;SHISA7;TANC1;DOK7;ZNF710;ZFPM1;ALDH7A1;EPHA3;EXD1;NECAB2;DLX1;NOTCH1;TSHZ2;GLIS3;GATA4;NDRG1;NID2;CNN3;SEC14L2;EFNB2;RAI1;NUAK1;FAM83F;CHST11;CASKIN1;TSPAN5;CAMTA1;HOXC4;PLEK2;RNF175;RALGDS;RHBDL1;WNT4;TFAP2A;WWTR1;KLH…	ENCODE and ChEA
BL-M1	REST ENCODE	3.28937e-10	3.10995e-09	2.52726	55.1832	CPNE9;BARHL1;PTPRT;ALK;ROBO3;ANKRD13B;KCNC1;CNRIP1;SCHIP1;STMN3;SLC35F1;OGDHL;TSEN54;CELSR3;RXFP3;RIMS2;NPPB;TMEM145;PCLO;HMGN2;SRRM3;GUCY1A2;KCNH4;UNC13A;ELOVL2;KCNH8;ACSL6;MAPK8IP2;ANK1;ADCYAP1;VGF;CRH;INA;RTN2;CHAT;HPCA;CRYBA2;CRMP1;SEZ6L2;CPLX1;CPLX3;GOLGA7B;SCRT2;GLRA3;HRH3;GNG4;MGAT5B;SCN3B;CACNG2;GABRD;CACNG3;SPAG9;GABBR2;KCNB1;CADPS;TTC9B;FBXL15;PNMA2;FBXL16;SCRT1;STXBP5L;GRIN1;XKR7;NR6A1…	ENCODE and ChEA
BL-M1	KLF4 CHEA	5.3837e-10	4.66588e-09	1.85494	39.589	PWWP2B;FBXO27;RAB3D;RAX;AQP5;HS6ST1;HOXA13;RCBTB1;SOX2;DPYSL5;SOX18;NKX1-2;PDE8A;TCP11;SLC12A8;EOMES;PDGFRA;OSR2;UNC13A;IGFBP5;EBF1;PTOV1;ISLR2;HNF1B;SLC5A6;KATNAL1;MAP1B;FSCN1;NPTXR;NBL1;ATF3;MAD1L1;RTN1;NOTCH1;NXPH4;NOTCH4;NPR3;HOXB13;CYP4F22;NDRG1;PPL;NID2;CNN3;ZFP36L1;SOCS2;EFNB2;ARHGAP22;WNT6;SEC14L1;ZNF704;PRODH;ZBTB7A;SLC38A2;PRPH;TFAP2A;PRELID2;TFAP2C;FOXF1;RDX;PTCH2;IGF2;DCLK2;HELZ;BMP4;…	ENCODE and ChEA
BL-M1	AR CHEA	3.07708e-09	2.46166e-08	1.76788	34.6492	DGKG;ERRFI1;APP;FAM13C;CTNND2;LDLRAD3;IRS2;PRDM1;CLU;SLC8A1;MYLK;IGF1R;NR3C2;HS6ST3;ALKBH3;RIMS2;RIMS1;GSC2;SLC12A8;RGS6;PKNOX2;MAGI1;OSR2;TLE1;HPCAL1;CACNA2D3;PRKCA;HPCAL4;TANC1;KCNQ1;PARD3;MAP1B;BLK;CHRNA7;TSHZ2;NEDD4L;TMTC2;ADRB1;CACNA1C;RASAL2;AK5;PRDM11;FHIT;NDRG1;FAM149A;RHOBTB1;ZFP36L1;SCUBE2;FAM171A1;INPP5A;PDZD2;CHST11;ADAMTS18;CPAMD8;MYH10;NTNG1;SRPK2;NTNG2;BCL11B;NEBL;WNT3A;LRRN4;CRIM1…	ENCODE and ChEA
BL-M1	RAD21 ENCODE	3.54906e-09	2.63644e-08	1.74665	33.9838	FHOD3;MAPKBP1;ANKRD13B;SEMA5B;APP;OXTR;FAM89B;C4ORF19;PRDM1;CLU;TSEN54;RXFP3;C3ORF18;FGF8;DPYSL5;RASSF5;NUDT17;ZNF843;TCP11;LMO1;PDGFRA;SEMA6A;IGFBP5;FST;IGFBP3;ISLR2;MYO7A;HIC1;ZPBP;BCR;MYCN;HNRNPUL1;CD8A;GPR160;NHLRC1;NECAB2;CCDC142;COL13A1;NPR1;TGFA;NEDD4L;TMTC2;GATA3;LTBP1;TMEM121;SOCS2;NKAIN2;EFNB2;ARHGAP22;RAI1;ABR;GRIN2A;SEC14L1;ADAMTS17;CASKIN1;B4GALNT1;CHST13;PIP5K1C;AMZ1;RALGDS;PLK3;GGT…	ENCODE and ChEA
BL-M1	TRIM28 CHEA	7.31227e-09	5.06984e-08	2.92862	54.8639	RET;PTPRU;NRXN2;NR2E1;SOX21;DLL1;GLI3;PTPRG;EFNB2;MECOM;ERBB3;RGS20;TEAD1;FZD1;JAG2;EOMES;B3GALNT1;FOXD3;SVIL;TGIF2;SLC32A1;MYO10;UNC5B;NEBL;FOXF1;FZD7;IGFBP3;TXNRD1;IGFBP2;HUNK;FZD8;ZIC5;GDF6;BMP7;ETV6;ARL4C;ARL4A;KLF5;TAL1;WT1;SMOC1;MAPT;APBA2;EXOC2;MCPH1;CBLN1	ENCODE and ChEA
BL-M1	Hippo signaling pathway	1.97595e-14	5.92784e-12	4.39649	138.732	WNT2B;SOX2;CCND2;RASSF4;AMH;TEAD1;APC2;TEAD4;AXIN1;WNT9B;CSNK1D;CSNK1E;WNT9A;WNT16;LATS2;PARD3;LLGL2;YAP1;PRKCZ;NKD2;WNT6;WNT3;WNT4;FZD1;WWTR1;TGFB2;TCF7L1;SMAD3;FZD5;TGFB3;WNT3A;FZD7;WNT7B;FZD6;BMP8A;FZD8;BMP8B;WNT7A;GDF6;BMP7;BMP6;GDF7;BMP4;PPP2R2C;PPP2R2B;DLG5;ID1;BMPR1A;TP73	KEGG
BL-M1	Breast cancer	5.60104e-10	6.10781e-08	3.67465	78.2807	NOTCH1;WNT2B;NOTCH4;LRP5;PIK3R1;DLL1;FGF3;FGF4;IGF1R;LRP6;FGF5;WNT6;FGF8;ERBB2;E2F1;TNFSF11;WNT3;WNT4;FZD1;JAG2;APC2;TCF7L1;FZD5;WNT3A;FZD7;WNT7B;FZD6;AXIN1;WNT9B;FZD8;WNT7A;WNT9A;WNT16;ESR1;HEYL;FGF18;KIT;GRB2;KRAS	KEGG
BL-M1	Wnt signaling pathway	6.10781e-10	6.10781e-08	3.44939	73.1832	CAMK2B;WNT2B;CTBP2;CTNND2;LRP5;PRICKLE1;LRP6;NKD2;WNT6;CCND2;ZNRF3;WIF1;RSPO3;RSPO1;SOST;WNT3;WNT4;FZD1;APC2;TCF7L1;TLE1;SMAD3;FZD5;WNT3A;FZD7;WNT7B;FZD6;AXIN1;WNT9B;FZD8;WNT7A;PRKCA;NFATC1;CSNK1E;WNT9A;WNT16;VANGL2;SFRP5;NOTUM;PLCB1;LGR6;LGR5	KEGG
BL-M1	Axon guidance	1.14126e-09	8.55943e-08	3.24816	66.8832	SEMA5A;CAMK2B;SEMA5B;ROBO3;SRC;SEMA3B;NTN4;PIK3R1;PRKCZ;NTN1;NTN3;EFNB2;ABLIM3;DPYSL5;BOC;SLIT1;PAK6;EPHB4;PLXNA4;WNT4;NTNG1;NTNG2;SEMA4A;EPHA6;SEMA6A;UNC5A;TRPC3;UNC5B;SEMA4C;PRKCA;BMP7;RHOD;GDF7;SSH1;RGMA;ENAH;EFNA2;PARD3;PLXNB2;KRAS;MYL9;EPHA3;NGEF;EPHA2	KEGG
BL-M1	Oxytocin signaling pathway	2.40907e-09	1.44544e-07	3.44968	68.4555	RYR1;CAMK2B;OXTR;PRKAA2;NPR1;SRC;ADCY4;PRKAG2;ADCY3;CACNA1D;OXT;CACNA1C;RYR3;MYLK;PIK3R5;ADCY5;CACNG6;CACNG2;CACNG3;MAP2K5;CACNG4;KCNJ2;KCNJ4;GUCY1A2;KCNJ5;KCNJ12;NOS3;CACNA2D3;CACNA2D2;PRKCA;NFATC1;GNAO1;CACNB2;ADCY9;CACNB4;KRAS;CAMK1;PLCB1;MYL9	KEGG
BL-M1	Calcium signaling pathway	6.80993e-09	3.40497e-07	2.752	51.7509	RET;RYR1;OXTR;ATP2A3;ADRA1B;RYR3;FGF3;SLC8A1;MYLK;FGF4;FGF5;EDNRB;FGF8;PDGFRA;TNNC2;F2R;PRKCA;ADCY9;LTB4R2;ITPKA;PLCB1;CAMK2B;CHRNA7;PDGFB;ADCY4;ADCY3;CACNA1A;ADRB1;CACNA1D;CACNA1C;CACNA1E;CACNA1H;CACNA1G;GRIN2A;ERBB3;ERBB2;DRD1;MCOLN3;NOS2;NOS3;NTRK3;MCOLN1;MCOLN2;GRIN1;SLC8A3;P2RX5;GNAL;P2RX1;FGF18;CAMK1;PLCD1	KEGG
BL-M1	Melanogenesis	1.28701e-08	5.30117e-07	4.08425	74.2042	CAMK2B;WNT2B;ASIP;ADCY4;ADCY3;ADCY5;WNT6;EDNRB;WNT3;WNT4;FZD1;TCF7L1;FZD5;WNT3A;FZD7;WNT7B;FZD6;WNT9B;FZD8;WNT7A;PRKCA;WNT9A;WNT16;GNAO1;POMC;ADCY9;KIT;KRAS;PLCB1	KEGG
BL-M1	Basal cell carcinoma	1.41364e-08	5.30117e-07	5.42948	98.1351	APC2;FZD1;TCF7L1;WNT2B;FZD5;WNT3A;FZD7;WNT7B;FZD6;PTCH2;AXIN1;WNT9B;FZD8;WNT7A;WNT9A;KIF7;WNT16;GLI3;BMP4;WNT6;WNT3;WNT4	KEGG
BL-M1	Gastric cancer	3.0457e-08	9.2593e-07	3.26479	56.5035	ABCB1;WNT2B;LRP5;PIK3R1;FGF3;FGF4;LRP6;FGF5;WNT6;FGF8;TERT;ERBB2;E2F1;WNT3;WNT4;FZD1;APC2;TGFB2;TCF7L1;SMAD3;FZD5;CDX2;TGFB3;WNT3A;FZD7;WNT7B;FZD6;AXIN1;WNT9B;FZD8;WNT7A;WNT9A;WNT16;FGF18;GRB2;KRAS	KEGG
BL-M1	Proteoglycans in cancer	3.37056e-08	9.2593e-07	2.83394	48.7597	CAMK2B;WNT2B;HPSE2;SDC4;ITGB5;SRC;IHH;TWIST1;PIK3R1;THBS1;IGF1R;WNT6;ERBB3;ERBB2;TIMP3;FLNC;WNT3;WNT4;FZD1;TGFB2;FZD5;CAV2;WNT3A;FZD7;WNT7B;ITGA2;MMP2;FZD6;RDX;IGF2;WNT9B;FZD8;WNT7A;PRKCA;WNT9A;WNT16;ANK1;ESR1;MRAS;GRB2;KRAS;ITGA5;HBEGF;TLR2	KEGG
BL-M1	Pathways in cancer	3.66604e-08	9.2593e-07	2.01535	34.5059	RET;ALK;WNT2B;FLT3;GLI3;FGF3;FGF4;IGF1R;FGF5;FGF8;EDNRB;CCND2;MECOM;RASSF5;APC2;PDGFRA;ITGA2;PLEKHG5;MMP2;F2R;WNT9B;AXIN1;PRKCA;WNT9A;KIF7;WNT16;BCR;CCNA1;ADCY9;COL4A4;KIT;COL4A3;PLCB1;CAMK2B;CEBPA;NOTCH1;CTBP2;GSTP1;NOTCH4;PTGER2;PDGFB;ADCY4;LRP5;LPAR1;ADCY3;TGFA;PIK3R1;DLL1;ADCY5;LRP6;WNT6;TERT;GNG4;GNG7;ERBB2;GNA12;E2F1;VHL;RALGDS;WNT3;WNT4;FZD1;JAG2;ARNT2;TGFB2;TCF7L1;SMAD3;FZD5;NOS2;TGFB3;WN…	KEGG
BL-M1	Signaling pathways regulating pluripotency of stem cells	3.98681e-08	9.2593e-07	3.29057	56.0637	WNT2B;PIK3R1;BMI1;IGF1R;SOX2;WNT6;ACVR1C;OTX1;WNT3;WNT4;FZD1;APC2;ZFHX3;SMAD3;FZD5;WNT3A;FZD7;WNT7B;FZD6;AXIN1;WNT9B;FZD8;WNT7A;INHBB;PAX6;WNT9A;WNT16;BMP4;ID1;ID4;GRB2;LHX5;KRAS;TCF3;BMPR1A	KEGG
BL-M1	TGF-beta signaling pathway	4.01236e-08	9.2593e-07	4.08301	69.539	LTBP1;THBS1;ACVR1C;AMH;PITX2;TGIF1;TGFB2;TGIF2;SMAD3;TGFB3;FST;BMP8A;BMP8B;INHBB;RGMB;GDF6;SMAD6;BMP7;BMP6;RGMA;GDF7;BMP4;ID1;ID4;NBL1;BMPR1A;FBN1	KEGG
BL-M1	MicroRNAs in cancer	9.61843e-08	2.06109e-06	3.03045	48.963	TRIM71;HDAC4;ABCB1;TNXB;NOTCH1;NOTCH4;PDGFB;IRS2;PIK3R1;BMI1;THBS1;RPTOR;CCND2;ERBB3;ERBB2;E2F1;IGF2BP1;TIMP3;WNT3;APC2;PDGFRA;TGFB2;ABCC1;WNT3A;RDX;TPM1;PRKCA;CDC25B;FOXP1;ZEB2;EFNA2;FSCN1;SPRY2;GRB2;KRAS;ITGA5;VIM	KEGG
BL-M1	Cushing syndrome	1.07494e-07	2.14987e-06	3.07159	49.2862	CAMK2B;WNT2B;ADCY4;ADCY3;CACNA1D;AHR;CACNA1C;CACNA1H;CRHR1;CACNA1G;CRHR2;ADCY5;WNT6;E2F1;PDE8B;PDE8A;WNT3;WNT4;FZD1;APC2;TCF7L1;FZD5;WNT3A;FZD7;WNT7B;FZD6;AXIN1;WNT9B;FZD8;WNT7A;WNT9A;WNT16;POMC;ADCY9;CRH;PLCB1	KEGG
BL-M2	SUZ12 CHEA	1.3674e-241	1.40842e-239	10.0798	5590.38	TRIL;COL12A1;RAX;FAM159B;ADARB2;ZFYVE28;CRHBP;HTR6;HOXA9;GPR176;SOX17;SOX18;LIPG;HOXA3;PROK2;CYP1B1;HOXA7;HOXA6;CCBE1;NKX2-8;PRKCH;FIBCD1;HDGFRP3;UNC5C;GABRG3;HPCAL4;DKK1;ISL2;RBP4;HOXB9;DAAM2;RFX4;PRR15;HOXB8;NGEF;HOXB6;HS3ST3A1;COL13A1;DHH;CRABP1;SHOX2;LYPD1;GATA5;GATA4;GATA3;THY1;GATA2;SLC30A10;GRIN2A;ADAMTS17;PRDM16;HOXC5;NKX2-1;ALX4;HOXC4;PROM1;HOXC9;NKX2-5;NKX2-4;HOXC6;NKX2-2;GPR12;NEBL;HOM…	ENCODE and ChEA
BL-M2	EZH2 CHEA	8.13886e-47	4.19152e-45	9.63995	1023.04	ACVRL1;HMX3;ONECUT3;GFI1;TRIL;PRDM6;GRIK3;IHH;NR2E1;ELFN2;FOXQ1;COMP;CDH4;SIX6;SOX18;DPF3;KIF1A;SLC16A9;SCARF2;CHST8;PRKCH;FOXD1;FIBCD1;EBF2;HNF1B;FOXL2;OLIG2;PAX2;POU3F3;TGFBR3;CACNB2;HOXB9;COL4A2;PAX7;KCNQ1;LMX1B;HOXB8;NAT8L;HOXB6;NFIX;RTN1;CRABP1;SEZ6;NRXN2;SLC6A20;ASCL1;BHLHE23;HOXB13;BARX2;ADCY5;NPAS3;PHF21B;NEUROD2;CACNA1I;GBX1;PRDM16;NPTX1;NKX2-5;B4GALNT2;PLXNA4;WNT3;FOXB1;SRD5A2;HELT;WNT3…	ENCODE and ChEA
BL-M2	REST CHEA	8.79776e-29	3.02056e-27	2.80154	180.981	CTNND2;FOXI2;IHH;STMN3;RORA;ADARB2;SLC8A2;RIMS2;RPH3A;HTR6;CDH4;CDH2;SALL3;SESN2;CYP1B1;SLC12A7;CALN1;ARRDC4;PUS3;EPHA8;DAPK1;HLA-A;ANK1;RUFY1;RBP7;ADCYAP1;TCERG1L;DOK5;RFX4;MAP1B;LY6H;RHCG;MAD1L1;OSBP2;SPTBN4;PKDCC;CTBP2;FAM114A2;SHOX2;AGAP1;CACNA1A;THY1;BHLHE23;CPLX2;CACNA1E;CACNA1H;GOLGA7B;IGSF21;NEUROD2;GRIN2A;NKAIN4;PRDM16;NPTX1;NPTX2;SCN3B;PLXNA4;CADM3;TMEM132E;PTPRN2;CADM1;GPR12;SYT1;BDNF;…	ENCODE and ChEA
BL-M2	AR CHEA	1.55116e-19	3.99424e-18	2.51855	109.079	KCNG1;APP;VIPR2;CTNND2;CTNND1;RORA;IRS2;IKZF2;ADARB2;SLC8A1;IGF1R;HS6ST3;RIMS2;CDH4;CDH1;BAALC;GSC2;HMCN1;SOX9;EPHB1;RGS6;CSGALNACT1;EPHA7;DAPK1;FIBCD1;WNT5A;EBF2;C1ORF87;LIFR;NPNT;HPCAL4;GABRG3;BTC;MAF;COL4A1;KCNQ1;MAP1B;MAML3;LMX1B;FBN2;CHRNA3;BAZ2B;RASAL2;AK5;EFNA5;KALRN;FAM149A;SCUBE2;TMEM26;FUT9;CPAMD8;RREB1;GRIA4;NKX2-2;MARK1;CYP2J2;STARD13;NEBL;WNT3A;LRRN4;ESRRB;INHBB;NR2F2;ZFHX4;SDK1;MAFB…	ENCODE and ChEA
BL-M2	SUZ12 ENCODE	1.1372e-18	2.34263e-17	8.77536	362.58	ZMYND15;DLX3;BNC1;COL12A1;NPR3;IHH;CRYBA2;DBX1;TRH;LRP2;ASCL1;COMP;ZFYVE28;SIX6;SOX17;GSC;ZIC1;OTX2;FOXB1;WNT3A;EYA4;FOXL2;GRIN1;KIAA1217;GREM1;DMRTA2;NELL1;CYP24A1;TAL1;FAM163A;SP9;LGR5;VSX1;HOXD8;CDK5R2;VSX2	ENCODE and ChEA
BL-M2	REST ENCODE	8.01933e-18	1.37665e-16	3.72998	146.83	PTPRT;DPP10;ALK;ROBO3;RAB3C;SNAP25;CNTNAP2;PTPRR;KCNC1;KCNC2;PTPRN;DIRAS1;SLC7A14;STMN3;SLC35F1;OGDHL;SLC8A2;RIMS2;RPH3A;UNC80;TMEM145;GRM2;PCLO;NEFH;C3ORF14;PPFIA3;JAK1;PUS3;SRRM3;GUCY1A2;ANK1;GJD2;ADCYAP1;VGF;GPRIN1;CRH;PPM1L;DDX25;CRYBA2;SEZ6;DBX1;CPLX2;CPLX1;FSTL4;GOLGA7B;GLRA1;SCRT2;CTNNA2;SCN3B;CHGA;RIC3;PTPRN2;GSX1;KCNB1;BDNF;ST8SIA3;PCDH8;LHFPL4;NMBR;PNMA2;GPR6;TMEM196;GRIN1;HS3ST2;GRIN3A…	ENCODE and ChEA
BL-M2	SMAD4 CHEA	2.48405e-17	3.65509e-16	2.98942	114.298	SEMA5A;ALK;PTPRT;SLC44A5;CNTNAP2;SPAG17;NRP1;ATP8A2;KCNK9;TRAF3IP2;HSPB8;FOXI2;FHL2;PTPRM;FMN2;SLC8A1;CMIP;CDH4;SOX17;SH3PXD2A;BMPER;RPS6KA2;ME3;ZNF385D;NOS1;TEAD1;EDIL3;RSPO4;SOX5;EMX2;MYOCD;DAPK1;ACTN1;PDE4D;AFAP1;SHROOM3;UNC5C;PAX6;FRMD4A;NRG1;LIFR;ARID1B;PAX2;PAX7;KCNMA1;ST6GALNAC3;DSCAML1;SKAP1;GRIA1;PKDCC;SATB2;LYPD1;RASAL2;TMEM163;CACNA1E;UACA;THBS1;FSTL4;PTHLH;STOX2;EGFLAM;RPS6KC1;NPBWR1;…	ENCODE and ChEA
BL-M2	TCF3 CHEA	6.8739e-11	8.85015e-10	2.051	47.9949	PRDM6;RAX;FGF4;CDC14B;SOX2;COMP;TMEM145;GJA1;BAIAP2L1;CDH1;SALL3;DPF3;PTGFRN;PITX2;BAHCC1;NKX6-2;ACTN1;SLC6A15;LMO3;EBF3;SRCIN1;DKK1;RFX4;SLCO2A1;LMX1B;HOXB6;MAD1L1;RAI14;FBLIM1;NPR3;SLC1A3;BAZ2B;HOXB13;CNN3;NKAIN4;NUAK1;NKAIN3;ZFP57;TSPAN9;FUT9;EPB41L3;PIP5K1A;OTX2;WNT3;NKX2-2;WWTR1;CADM3;RCC2;FZD7;EVX1;NR2F2;EXT1;MAFB;SCGB3A1;SP8;RADIL;LHX4;SP9;NODAL;RNF220;CCNJL;PTPRT;CSRNP1;DIDO1;ARHGAP8;HSPB…	ENCODE and ChEA
BL-M2	TP63 CHEA	3.13121e-10	3.5835e-09	1.87389	41.009	KCNG1;FOXA1;EXOC3L2;CTNND2;CBLC;FAM110A;CDH3;CDH1;LIPG;SCN9A;INSC;BAALC;CYP1B1;PTGFRN;CARD10;UTS2R;SCARA3;EPHA6;LMAN1L;TPM1;MTUS1;AFAP1;LMO7;FEZ1;DOK7;FBN2;DLX1;CASZ1;HTRA1;SLC1A3;GATA4;CPLX2;NID2;CNN3;RAI1;SNN;NUAK1;HRH1;ZFP57;BTBD3;ARSI;CAMTA1;HOXC4;RNF175;WNT2;RREB1;MARK1;WWTR1;SYT2;BDNF;WNT3A;TBCD;SLC2A9;MSRA;COL5A1;FASN;ZFAT;GNAQ;TOLLIP;SP6;ALK;SPAG17;NRP1;GPR25;KCNC1;BNC1;PCSK9;TRH;C12ORF42…	ENCODE and ChEA
BL-M2	SOX2 CHEA	6.49979e-10	6.69479e-09	2.14477	45.3707	SCARB2;DIDO1;TTC23;ONECUT1;GRIK3;RAX;STMN3;TRH;SLC6A1;CDC14B;SHF;SOX2;GJA1;BAIAP2L1;SALL1;SESN2;PHACTR3;SACS;PTGFRN;PITX2;HS3ST3B1;PLEKHG3;FOXD1;PLLP;MTUS1;ISLR2;SHROOM3;AFAP1;COBL;ETV1;PAX6;EBF3;NAV2;PROX1;SLC39A14;DKK1;RHOB;NR5A2;COL4A2;DNAJC6;RFX4;MAP1B;KIT;CDH13;ALPK3;RHOU;STEAP2;SKAP2;LAMA1;ATL1;SEZ6;FBLN1;BAZ2B;LRP2;HOXB13;THBS2;NTN1;NID2;PTHLH;NPAS3;PTPRZ1;CAMK2N1;GSC;NKX2-2;RPRM;FOXB1;EGL…	ENCODE and ChEA
BL-M2	TRIM28 CHEA	2.48951e-09	2.33109e-08	3.34725	66.3129	ATL1;HTRA1;NRXN2;NR2E1;GLI3;SIX6;SALL1;SOX17;BMPER;HLX;SPOCK1;RGS20;IGFBP7;SOX9;NPTX2;TEAD1;FOXD3;EPHA7;EMX2;SLC32A1;NEBL;FOXF1;FZD7;IGFBP3;WNT5A;PCDH8;LIFR;OLIG2;ZIC5;GDF6;ARL4A;GDNF;TAL1;WT1;COL4A1;HAND2;HAND1;KCNK1;CNIH3	ENCODE and ChEA
BL-M2	NANOG CHEA	7.54786e-08	6.47858e-07	2.10982	34.5998	SCARB2;DIDO1;COL18A1;DOCK5;TTC23;RAX;NR2E1;SLC6A1;SHF;SOX2;GJA1;CDH3;SALL1;SALL3;SUMO3;SACS;PTGFRN;GLUL;PLEKHG3;HS3ST3B1;SLC6A15;MTUS1;COBL;SHROOM3;PAX6;ETV1;DKK1;SLC39A14;MRAS;DDAH1;RFX4;CDC42EP4;KIT;RPP25;RAI14;HLF;SEZ6;GATA3;HOXB13;THBS2;NTN1;NID2;RAI1;NKAIN4;ZFP57;TSPAN9;FUT9;GSC;MAP7;OTX2;LRIG3;NKX2-2;FOXB1;EGLN3;ZFHX3;EYA1;LRRC28;PCDH8;IRX4;SPRY4;RPA2;EVX1;ZIC5;ASXL1;EXT1;BMP4;PPP1R1A;PPP2R…	ENCODE and ChEA
BL-M2	NFE2L2 CHEA	5.08052e-07	4.02533e-06	1.76255	25.5441	RAB3C;CTNND1;SMC5;IRS2;RORB;FOXQ1;GJA1;EDNRB;CDH2;BMPER;CYP1B1;SLC16A9;PHLDA1;EPHB3;ARRDC4;DAPK1;IGFBP3;TPM1;WNT5A;LIFR;LMO7;SHISA2;NPNT;OSCAR;BTC;MAF;SFRP2;DAAM2;COL4A1;RAI14;PKDCC;FBLIM1;TWIST1;AK5;SLC30A10;EFNA5;CACNA1E;KCNV1;NUAK1;BTBD3;IGFBP7;PRRT1;KCNF1;STARD13;YES1;FZD7;INHBB;NR2F2;ESR1;EXT1;BMP4;COL5A1;GDNF;ZFAT;TBXAS1;SIM1;PAM;SIM2;LRP12;DOCK5;EIF4E3;SLC40A1;PTPRM;PTPRK;PCLO;ERC2;CD34;PR…	ENCODE and ChEA
BL-M2	EZH2 ENCODE	3.47073e-06	2.55347e-05	2.33658	29.3735	RAB3C;ATP8A2;RTN1;PCOLCE2;CTTNBP2;GLS2;LAMA3;UCP1;CACNA1A;TMEM163;SOX2;RNF157;C1QTNF4;TMEM145;STOX2;ERBB4;LIPG;CPAMD8;CAMTA1;SLC16A9;B4GALNT2;KIAA0319;PLXNA4;CCDC39;MYOCD;GPR12;ELOVL4;SRD5A2;ZFR2;PLLP;BTN1A1;B3GAT2;WNT9B;OTOP2;COX6B2;GRIN2D;RBP7;MLXIPL;FRMD5;IL17D;RPP25;OSBP2	ENCODE and ChEA
BL-M2	TP53 CHEA	1.44616e-05	9.93031e-05	2.20949	24.6226	GRIA1;THRB;KCNC2;ATL1;COL11A2;NPR3;FHL2;AGAP1;PTPRM;RORA;CCND2;BMPER;SPR;SESN2;LRIG3;EPHB2;SLC12A7;HOXA6;NEO1;HS3ST3B1;CCBE1;PDGFRA;FOXF1;ACTN1;PLK2;MMP2;RARRES1;FRMD4A;LBX1;COX6B2;SORCS2;PRSS12;PTPN14;TBX18;RUNX1;TBX2;TGFBR3;NELL1;GDNF;KCNMA1;MAD1L1	ENCODE and ChEA
BL-M2	Signaling pathways regulating pluripotency of stem cells	5.68371e-08	1.61417e-05	3.62899	60.5427	ONECUT1;IGF1R;SOX2;OTX1;WNT2;WNT3;JAK1;ACVR1;ZFHX3;WNT3A;FZD7;WNT5A;ESRRB;WNT9B;WNT7A;LIFR;INHBB;PAX6;WNT16;KLF4;BMP4;MEIS1;HAND1;ID4;LHX5;BMPR1B;FGFR3;NEUROG1;NODAL	KEGG
BL-M2	Neuroactive ligand-receptor interaction	6.71409e-07	9.53401e-05	2.34845	33.3807	OPRD1;GRIA1;CHRNA3;VIPR2;THRB;GRP;SCT;GRIK3;HTR2A;TRH;PTH2;ADRA1B;MC4R;GHR;GLRA1;GRM2;EDNRA;HTR6;GRIN2A;HRH1;EDNRB;CNR2;GALR2;NPBWR1;P2RY1;NTSR1;DRD4;PTGDR;GRIA4;UTS2R;NPY5R;GABRA5;NMBR;ADRA2C;GABRG3;PRLR;ADRA2A;GRIN2D;GRIN1;HCRTR1;P2RX7;ADCYAP1;PYY;GRIN3A;GAL;ADRB3;P2RX2;CRH	KEGG
BL-M2	Cell adhesion molecules	1.46167e-06	0.000138371	3.17734	42.6905	CNTNAP2;CNTNAP1;SDC2;PTPRM;NRXN2;PVR;CDH4;CDH3;CDH2;CDH1;ITGB7;MADCAM1;CD34;NEO1;HLA-DQA1;JAM3;CADM3;CADM1;HLA-C;HLA-A;HLA-F;CLDN11;CLDN10;VCAN;NFASC;CDH15;HLA-DRB1	KEGG
BL-M2	Calcium signaling pathway	3.78972e-06	0.00026907	2.51878	31.4424	RYR2;PDE1C;CACNA1A;HTR2A;ADRA1B;CACNA1E;SLC8A1;CACNA1H;FGF4;SLC8A2;CACNA1I;EDNRA;HTR6;GRIN2A;HRH1;EDNRB;ERBB4;ERBB2;KDR;NOS1;NTSR1;NTRK1;PDGFRA;GRIN2D;GRIN1;P2RX7;GNAL;ADRB3;GDNF;P2RX2;FGF19;GNAQ;FGF18;GNAS;FGFR3;CAMK1G	KEGG
BL-M2	Circadian entrainment	4.84102e-06	0.00027497	3.68777	45.1324	GRIA1;GUCY1A2;RYR2;GNG12;CACNA1H;GNAI1;GRIN2D;ADCY5;GRIN1;GNAO1;ADCYAP1;CACNA1I;GRIN2A;PER3;GNAQ;GNAS;NOS1;PRKG1;GRIA4;KCNJ3	KEGG
BL-M2	Glutamatergic synapse	1.78591e-05	0.000845331	3.20568	35.0477	GRIA1;HOMER2;GLS2;GRIK3;CACNA1A;SLC1A3;GNG12;GNAI1;GRIN2D;ADCY5;GRIN1;GNAO1;GRM2;GRIN2A;GRIN3A;GNAQ;GNAS;SLC17A7;GLUL;GRIA4;KCNJ3	KEGG
BL-M2	Hippo signaling pathway	2.76635e-05	0.00112235	2.69806	28.3172	CRB2;PARD6G;NKD2;SOX2;CCND2;CDH1;CTNNA2;AMH;WNT2;TEAD1;WNT3;WWTR1;TCF7L2;WNT3A;FZD7;WNT5A;WNT9B;WNT7A;GDF6;WNT16;WTIP;BMP4;BMP2;PPP2R2C;PPP2R2B;BMPR1B	KEGG
BL-M2	Nicotine addiction	4.12319e-05	0.00146373	5.36314	54.1478	GRIA1;GRIN2A;GRIN3A;SLC32A1;GABRA5;CACNA1A;SLC17A7;GABRG3;GRIA4;GRIN1;GRIN2D	KEGG
BL-M2	Pathways in cancer	6.94254e-05	0.00204248	1.79378	17.1759	ALK;EPO;GLI3;FGF4;IGF1R;SHH;EDNRA;EDNRB;CCND2;CDH1;JAK1;PDGFRA;DAPK1;IL15;MMP2;WNT5A;WNT9B;WNT16;MMP9;RUNX1;CCNA1;PAX8;COL4A2;COL4A1;KIT;RARA;PPARG;NOTCH3;CTBP2;LAMA1;LAMA4;LAMA3;GNAI1;ADCY5;ERBB2;GNA12;CTNNA2;WNT2;WNT3;IL12RB2;NTRK1;TCF7L2;EGLN3;CDKN2A;WNT3A;FZD7;IGF2;WNT7A;LAMB1;GNG12;ESR1;BMP4;BMP2;CXCL12;FGF19;GNAQ;FGF18;GNAS;FGFR3	KEGG
BL-M2	Axon guidance	7.19184e-05	0.00204248	2.47596	23.6206	SEMA5A;NRP1;ROBO3;SEMA3C;PARD6G;SEMA3E;EFNA5;NTN1;GNAI1;SHH;BOC;SLIT3;EPHB2;EPHB1;NEO1;PLXNA4;EPHB3;EPHA7;EPHA6;EPHA8;WNT5A;UNC5C;SSH3;CXCL12;FES;BMPR1B;NGEF	KEGG
BL-M2	Melanogenesis	0.000108418	0.00279917	3.07355	28.06	TCF7L2;WNT3A;FZD7;WNT5A;ASIP;WNT9B;WNT7A;WNT16;GNAI1;ADCY5;GNAO1;EDNRB;GNAQ;CREB3L2;KIT;GNAS;WNT2;WNT3	KEGG
BL-M2	Transcriptional misregulation in cancer	0.000179481	0.00424772	2.32469	20.0514	TMPRSS2;HOXA11;IGF1R;HOXA10;HOXA9;CCND2;ITGB7;PROM1;NTRK1;EYA1;IGFBP3;PAX3;ETV1;WNT16;MMP9;MLF1;RUNX1;CCNA1;MEIS1;MAF;TLX3;PAX8;PAX7;WT1;TLX1;RARA;PPARG	KEGG
BL-M2	ECM-receptor interaction	0.000202038	0.0043472	3.14659	26.7682	VWF;LAMA1;LAMA4;LAMA3;LAMB1;NPNT;THBS2;THBS1;THBS4;COMP;COL4A2;COL4A1;COL6A2;ITGB7;CD47;ITGA5	KEGG
BL-M2	Basal cell carcinoma	0.000214299	0.0043472	3.67758	31.0687	TCF7L2;WNT3A;FZD7;WNT5A;WNT9B;WNT7A;WNT16;GLI3;BMP4;SHH;BMP2;WNT2;WNT3	KEGG
BL-M2	Cocaine addiction	0.000299142	0.00566376	4.091	33.1968	GRM2;GRIN2A;GRIN3A;BDNF;CREB3L2;GNAS;SLC18A2;GNAI1;ADCY5;GRIN1;GRIN2D	KEGG
BL-M3	ZBTB7A ENCODE	4.23376e-21	4.40311e-19	2.26526	106.266	HDAC11;NOC2L;PSMD6;FBXO5;DLEU2;TMEM8A;TMPO;ST6GAL1;PAQR4;HPCAL1;ATG10;RFX1;MYO7A;RNF126;CARHSP1;WDR81;GPR160;KCTD13;UHRF1BP1;ZNF710;ZFPM1;ANP32A;MFI2;PRDM15;C12ORF57;PTDSS2;INPP5A;RNF216;TSPAN4;PLCG1;ZBTB7A;ST3GAL2;HMOX2;B4GALNT4;BANP;EGR1;FZD5;HOMER1;MRPL28;PBX2;BRAF;SNHG6;SRPK1;PTK7;CALR;DUS1L;INTS9;ZNF490;MIR130B;SMG7;NAT14;ZMYM4;TNFAIP8L1;TK2;QSOX2;JARID2;RALGPS2;ELOVL2;GAA;ANXA4;SERPINB9;EPS…	ENCODE and ChEA
BL-M3	GATA1 CHEA	1.52839e-17	7.94763e-16	2.83686	109.843	IFITM3;CD82;HDAC11;XYLT1;SLC4A1;CMIP;FAM110A;ZFYVE28;ZNF608;RPS6KA2;HMGN2;SLC12A7;BAHCC1;RGS6;ST6GAL1;MBNL1;HPCAL1;NSMCE1;PRKCA;CDYL;RUNX3;COL4A2;CRISPLD2;ZFPM1;CDCA4;EPB41;CLEC16A;GMPR;SLC38A10;LTBP1;RAP1GAP;SNN;ATXN1;SEC14L1;INPP5A;MAN2A2;PRKAR2B;ERI3;CDH23;MBP;KCNN4;MARK3;ST3GAL2;NEK8;RAP1GAP2;SMAD3;NEK6;TNK2;MICAL3;NFATC1;FOXN3;TRAPPC9;TRERF1;ACSF3;RCL1;EHD1;COL5A1;DEGS1;RERE;COL18A1;C2CD2;AT…	ENCODE and ChEA
BL-M3	TP63 CHEA	3.25845e-14	1.1296e-12	2.22024	68.9493	RNH1;TRIO;ITPRIP;CD82;NRM;CBLC;PRDM2;NUCKS1;FAM110A;FAM134C;MAEA;PTTG1;GRAP2;PHYHD1;ANKFY1;FBRSL1;TNFSF11;MIR138-2;IL4R;KDM2B;CTNNBIP1;USP2;HPCAL1;LMO7;CSNK1E;TPST2;CLIP2;CRISPLD2;TBL1XR1;DOK7;PLBD1;ZNF710;ZFPM1;GMPR;MIR548J;PCDH12;RAI1;PTDSS2;SNN;GYLTL1B;RNASEH1;NUAK2;CASKIN1;TBC1D14;HOXC4;MYL10;PLEK2;PLCG1;RHBDL1;HMOX2;TFAP2A;EGR1;KLHDC4;LHFP;NEK6;TBCD;IFFO2;DUPD1;IGF1;CORO2B;BMP7;NFKB1;GFAP;EH…	ENCODE and ChEA
BL-M3	E2F6 ENCODE	1.44211e-11	3.74948e-10	1.70259	42.5005	MDC1;CCNF;ALKBH2;IL4I1;LONP1;TRIM25;ZNF843;FBXO5;DLEU2;RPS11;TMPO;ARRDC4;SRRM2;VPS18;ST6GAL1;MBNL1;CIRBP;ATG10;TALDO1;EBF4;SYTL2;RNF126;CARHSP1;SCO2;PDE12;KCTD13;ULK3;ZFPM1;C5ORF45;CDCA3;CDCA4;CTBP1;MFI2;SEC14L1;INPP5A;NUAK2;TERT;HLCS;FIGNL1;DYM;PUSL1;HMOX2;CCR10;BANP;PLK3;TRAP1;FZD5;HOMER1;ZFR2;XRCC3;EAF2;SNHG6;NARFL;WDR54;SRPK1;CPEB1;CCDC88C;ECHDC3;CALR;CALM2;CD320;CDKN1C;FKBP10;C2CD2;MIR130B;L…	ENCODE and ChEA
BL-M3	GATA2 CHEA	2.47746e-11	5.15311e-10	2.38191	58.169	COL18A1;ALAS1;HDAC11;FHL3;SLC4A1;NR3C1;FAM110A;EPM2AIP1;GRAP2;RPS6KA2;TMEM107;CAPN2;TNFAIP8L1;COTL1;JARID2;HMGN2;BAHCC1;MAP2K3;VAV3;TLE3;MBNL1;RBM15;ACOT7;TPM4;ELOVL5;RNASET2;AXIN1;RFX1;CDYL;CBFA2T3;SRRM1;SLC7A5;INF2;TRAF4;RASA3;TBL1XR1;RAPGEF2;IRF8;ZFPM1;STK40;PLIN5;MCPH1;CRB2;BLM;DDC;SLC45A3;CAB39;WNK4;CLEC16A;GMPR;FOXK2;FURIN;CLN8;GRAMD4;AGPAT3;FAM117A;LMF1;SEC14L1;ERI3;PSAP;GNA12;CD59;KCNN4;M…	ENCODE and ChEA
BL-M3	UBTF ENCODE	3.43633e-11	5.95631e-10	1.92915	46.481	PANK2;CERK;KLHL36;PLXND1;CCBL2;CASC4;TXNDC11;HNRNPU;ARID4B;ABHD12;CAPN2;DLEU2;HMGN2;SLC12A7;BAHCC1;TMPO;HMGN1;MAP2K3;TLE3;USP7;MAP2K1;KDM2B;LMO4;CTNNBIP1;ADAM10;PRKCA;CSNK1E;EBF4;FOXP4;PIAS2;SRRM1;ERN1;CLIP2;CARHSP1;PDE12;TBL1XR1;SNHG10;ORAI1;UHRF1BP1;FKBP5;ZNF395;SLC45A3;ANP32A;ITPR2;RAI1;SGPL1;ATXN1;RNF216;MAN2A2;PRKAR2B;CASKIN2;EP400;ZBTB7A;SLC15A4;TXNDC5;EGR1;NOP14;SMAD3;FZD5;HOMER1;FANCM;TNK…	ENCODE and ChEA
BL-M3	NFYB ENCODE	4.24447e-11	6.30608e-10	1.64817	39.3629	MDC1;TMEM183B;PANK2;TRIO;TMEM183A;CCNF;HDAC11;TXNDC11;FAM110A;FAM134C;PNN;SYNGAP1;OGFOD1;FBXO5;DLEU2;TMPO;EPHB3;COG8;ACOT7;PAQR4;HLA-L;CIRBP;NSMCE1;TALDO1;IMP4;RFX1;SRRM1;WDR81;CRISPLD2;DDIT3;SNHG10;HOXB7;ZFPM1;CDCA3;ANP32A;CDCA4;AASDH;EPB41;PRKCZ;C12ORF57;C7ORF50;PTDSS2;APOM;INPP5A;NUAK2;RACGAP1;ERI3;HOXC5;HOXC4;INPP5K;PLCG1;ZBTB7A;HMOX2;HOXC6;ACD;C5ORF34;FZD5;FUCA1;XRCC3;EAF2;MRPL28;ABCA7;PBX4;…	ENCODE and ChEA
BL-M3	RUNX1 CHEA	4.13026e-09	5.36933e-08	1.89657	36.6131	CYFIP2;ITPRIP;PLEKHB1;SLC4A1;ADARB2;CMIP;RASSF5;RPS6KA2;COTL1;MAP3K6;MAF1;TNS3;HMGN1;TPM4;SLC11A1;HPCAL1;NSMCE1;PRKCA;CNPY3;PIAS2;GTPBP3;WDR81;CLDN9;ZFPM1;EXD2;AGAP2;ITPR2;RASAL1;ABR;PRDX1;CASKIN2;TSPAN4;NLRP3;ST3GAL2;B4GALNT4;BCL9L;S100A10;BANP;NEK8;EGR1;NOP14;SMAD3;DNAH17;FANCM;OSBPL3;TNK2;NFATC1;TRAPPC9;FOXN2;TRERF1;WDR54;ID3;ZSCAN2;XKR5;C2CD2;ATP2A3;SLC2A1;RPTOR;GLIPR1;TMEM104;ZMYM4;BCL7C;ITG…	ENCODE and ChEA
BL-M3	CREB1 CHEA	1.01617e-08	1.17424e-07	1.81929	33.4834	EIF4A2;MDC1;TMEM183A;CCNF;NUCKS1;CMIP;ZDHHC4;FAM134C;MAEA;RPS18;WDR90;GOLGA1;LONP1;RGS9;BAHCC1;MAP2K3;SRRM2;VPS18;TLE3;RNF44;MAP2K1;PCYT2;USP5;KDM2B;USP2;CIRBP;TAP1;RFX1;CNPY3;HIC1;DDIT3;EXD2;RAB5C;EPB41;ANKRD11;SLC41A1;SLC38A10;C7ORF50;RNASEH1;INPP5A;NUAK2;ADAMTS17;ERI3;CAMTA2;ZBTB7A;SKIL;MARK3;B4GALNT4;BANP;EGR1;NOP14;KLHDC4;HOMER1;ZFR2;MRPL28;IFT122;BRAF;TRAPPC9;RCL1;TSGA10;EHD4;UBE2N;TUBGCP6;…	ENCODE and ChEA
BL-M3	BRCA1 ENCODE	6.33918e-08	6.59274e-07	1.54423	25.594	EIF4A2;RPL4;MDC1;TMEM183B;PANK2;RNH1;TRIO;TMEM183A;GFI1;HNRNPU;ZDHHC4;FAM110A;ALKBH2;IL4I1;PNN;SYNGAP1;GOLGA1;LONP1;ANKFY1;TRIM25;FBXO5;SEC62;RPS11;TMPO;SRRM2;MBNL1;SNORD58C;RFX1;MAPK8IP3;GTPBP3;WDR81;PDE12;ULK3;ATP6V0D1;AASDH;EPB41;C12ORF57;C7ORF50;ABR;INPP5A;RACGAP1;LOC100128164;PRDX1;TSPAN4;S100A13;HIVEP2;HMOX2;BANP;MYH7B;EGR1;ACD;HOMER1;SLC35E2;EAF2;ABCA7;BRAF;SNHG6;NARFL;COL1A1;EHD1;FUBP1;CC…	ENCODE and ChEA
BL-M3	PBX3 ENCODE	7.04404e-08	6.65982e-07	1.8521	30.5013	EIF4A2;RPL4;MDC1;SLC27A1;PANK2;TRIO;ZFAND3;HDAC11;ZBTB20;NUCKS1;IL4I1;PNN;MAF1;RPS11;EPHB3;MAP2K3;TLE3;USP5;LMO4;NSMCE1;RFX1;MAPK8IP3;GTPBP3;WDR81;RGS9BP;ULK3;KANK3;DDX5;RAB5C;CDCA3;ANP32A;EPB41;ANKRD11;SLC41A1;PMF1;C12ORF57;C7ORF50;INPP5A;CASKIN2;ERI3;TSPAN4;PLCG1;IP6K1;ZBTB7A;SLC15A4;FANCM;OSBPL3;INSR;XRCC3;B3GALT4;MRPL28;ABCA7;LSM4;TUBGCP6;IGSF9B;CALR;TCF3;CALM2;CD320;TOP2A;PHTF2;HIP1;TECR;AAC…	ENCODE and ChEA
BL-M3	NFYA ENCODE	9.34342e-08	8.09763e-07	1.63089	26.3976	MDC1;SLC27A1;TMEM183B;PANK2;TMEM183A;CCNF;HDAC11;HJURP;ZBTB20;NUCKS1;ARID4B;APEH;NARS;PNN;SYNGAP1;MAEA;OGFOD1;CHCHD6;COTL1;FBXO5;MAF1;TMPO;HMGN1;MAP2K3;TLE3;TOR3A;RNF44;USP5;CCDC159;LMO4;NSMCE1;ADAM10;IMP4;RFX1;CNPY3;SRRM1;WDR81;RGS9BP;DDIT3;SNHG10;HOXB7;KANK3;BLM;DDX5;RAB5C;CDCA3;ANP32A;EPB41;ANKRD11;LTBP4;CLEC16A;SLC41A1;SLC38A10;PMF1;C12ORF57;C7ORF50;NUAK2;ERI3;INPP5K;PLCG1;CLSPN;IP6K1;SLC15A4…	ENCODE and ChEA
BL-M3	RCOR1 ENCODE	2.21803e-07	1.77442e-06	2.05884	31.5444	MTCH1;PUS10;CNTNAP1;PANK2;CCNF;NRM;MSI2;TCIRG1;WASL;IL4I1;ALKBH2;OGFOD1;SLC16A6;LONP1;TRIM25;RAC1;RGS9;ABCC4;ACOT7;ARHGEF12;TPM4;ELOVL5;IFT140;LMO4;GAA;PRKCD;PRKCA;FOXP4;MAPK8IP3;KCTD5;NCOR2;CTDSP2;PLIN3;ARHGEF1;ERGIC1;ZNF395;ANP32A;SLC43A2;REPIN1;SNN;CUX1;CASKIN2;BEND3;IP6K1;E2F5;SKIL;ATP9B;CCDC71;CCR10;PPP1R14B;KDM4B;FZD5;NEK6;INSR;BNIP3;STAT3;ABCA7;BRAF;TRAPPC9;SYNJ2;FOXN2;EHD1;NUDT21;SYT11;NE…	ENCODE and ChEA
BL-M3	SPI1 CHEA	6.04126e-07	4.48779e-06	1.81894	26.0463	MDC1;CD82;KLHL36;ATP2A3;NRM;PIK3CD;LSP1;TCIRG1;METRNL;COMT;CCDC28B;FARS2;PCMT1;SPRED2;MAEA;WDR90;TRIM25;RRP12;NUDT15;RPS11;TMPO;COG8;ELOVL5;TALDO1;RFX1;CNPY3;KREMEN2;PPP2R5C;CBFA2T3;KLF16;ITPKB;TBC1D1;ELF1;DOK3;DDIT3;DNAJC5;SDHAF1;GPR160;CKS2;TLR9;LCP2;MATR3;PTPRCAP;ZNF710;STK40;JDP2;VGLL4;EXD2;SLC43A2;CAB39;DOT1L;ITPR2;CORO1B;C12ORF57;RXRB;DNAJB6;CUX1;PSAP;TBC1D14;TNNI2;FLNC;ARSG;MEF2D;RPL17;CLA…	ENCODE and ChEA
BL-M3	TCF3 ENCODE	3.34194e-06	2.31708e-05	1.85536	23.3942	EIF4A2;PANK2;PPP1R13B;RTKN;CD82;HNRNPU;LSP1;PKD1;FAM110A;DSTYK;TMEM104;BCL7C;COTL1;BLNK;HMGN2;MAF1;NCK1;TLE3;TOR3A;USP7;LMO4;CIRBP;CBFA2T3;TPST2;ERN1;TBC1D1;RNF126;CARHSP1;ZEB1;TBL1XR1;CTDSP2;FKBP5;DDX5;ZNF395;CTF1;CTBP1;ANKRD11;KLC1;AGPAT3;ZFP36L1;STRN3;PDLIM1;REPIN1;GNA13;VCPIP1;SGPL1;MAN2A2;PSAP;TSPAN4;HIVEP2;EGR1;GALNT6;PLK3;PPP1R14B;TRAPPC1;SMAD3;HOMER1;FANCM;IQSEC1;OSBPL3;B3GALT4;TMEM64;FOX…	ENCODE and ChEA
BL-M3	Focal adhesion	4.72097e-07	0.000141157	3.11104	45.3157	LAMA5;SHC2;TNXB;RASGRF1;PIK3CD;THBS4;CCND1;CAPN2;MYL10;MAPK1;ITGB7;RAC1;FLNC;VAV3;MAP2K1;VWF;ITGA3;PRKCA;BRAF;IGF1;COL1A1;MYL5;COL4A2;COL4A4;COL4A3;ITGA11;RAPGEF1;COL6A3;ITGA7;SOS1	KEGG
BL-M3	Neurotrophin signaling pathway	1.74486e-06	0.000260857	3.76087	49.8648	NTRK1;MAP2K1;SHC2;IRS1;SORT1;PRKCD;PIK3CD;BRAF;IRAK3;NFKB1;IKBKB;RPS6KA2;RAPGEF1;MAPK1;PLCG1;RAC1;SOS1;CALM2;CAMK2G;SH2B2;TP73	KEGG
BL-M3	Pathways in cancer	1.62048e-05	0.00127798	1.96901	21.7186	FLT3;SLC2A1;PIK3CD;IKBKB;CCND1;RASSF5;RAC1;MAP2K1;IL4R;ARHGEF12;ITGA3;AXIN1;PRKCA;PAX8;TRAF4;COL4A2;COL4A4;COL4A3;CKS2;ARHGEF1;BIRC7;SOS1;NOTCH3;LAMA5;CTBP2;CTBP1;NOTCH4;ADCY1;RXRB;DLL4;GNA13;TERT;GNG7;GNA12;MAPK1;PLCG1;VHL;BID;CAMK2G;FGF22;NTRK1;SMAD3;FZD5;STAT3;BRAF;IGF1;MLH1;NFKB1;BMP4;HEYL;GNB1;GNB3;CALM2	KEGG
BL-M3	Yersinia infection	1.70968e-05	0.00127798	3.17433	34.8435	MAP2K3;VAV3;GIT2;MAP2K1;ARHGEF12;PIK3CD;NFATC1;WASL;BAIAP2;NFKB1;IKBKB;CD8A;LCK;RPS6KA2;NLRP3;MAPK1;ARHGEF1;LCP2;PLCG1;RAC1;ARHGEF7	KEGG
BL-M3	AGE-RAGE signaling pathway in diabetic complications	2.74058e-05	0.00163887	3.58452	37.6545	EGR1;SMAD3;PRKCD;STAT3;PIK3CD;PRKCA;NFATC1;PRKCZ;NFKB1;COL1A1;CCND1;COL4A2;COL4A4;COL4A3;MAPK1;PLCG1;RAC1	KEGG
BL-M3	FoxO signaling pathway	8.23968e-05	0.00410611	2.99673	28.1812	PLK3;MAP2K1;USP7;SMAD3;HOMER1;IRS1;INSR;BNIP3;STAT3;AGAP2;PIK3CD;BRAF;CSNK1E;IGF1;IKBKB;CCND1;BCL6;MAPK1;SOS1	KEGG
BL-M3	Human cytomegalovirus infection	0.000104972	0.00426515	2.39394	21.9328	ITPR2;PIK3CD;ADCY1;IKBKB;GNA13;AKAP13;CCND1;GNG7;GNA12;MAPK1;RAC1;BID;MAP2K1;ARHGEF12;STAT3;TAP1;PRKCA;NFATC1;NFKB1;TAPBP;GNB1;GNB3;ARHGEF1;CALR;SOS1;CALM2;CREB5	KEGG
BL-M3	B cell receptor signaling pathway	0.000114118	0.00426515	3.65004	33.1361	VAV3;MAP2K1;PIK3CD;NFATC1;LILRB4;NFKB1;IKBKB;CD79A;BLNK;MAPK1;PTPN6;RAC1;SOS1;CARD11	KEGG
BL-M3	Chemokine signaling pathway	0.000132632	0.00432637	2.505	22.3644	VAV3;CX3CR1;MAP2K1;SHC2;PRKCD;STAT3;CXCR5;PIK3CD;BRAF;ADCY1;PRKCZ;NFKB1;IKBKB;FGR;GRK7;GNG7;GNB1;GNB3;MAPK1;PLCG1;CCR6;RAC1;SOS1;CCR10	KEGG
BL-M3	T cell receptor signaling pathway	0.000159699	0.00432637	3.17829	27.7853	VAV3;MAP2K1;PIK3CD;NFATC1;NFKB1;IKBKB;CD8A;LCK;GRAP2;MAPK1;LCP2;PTPN6;PLCG1;SOS1;CARD11;NCK1	KEGG
BL-M3	Ras signaling pathway	0.000175331	0.00432637	2.31136	19.9905	SHC2;RAB5C;FLT3;RASGRF1;PIK3CD;RASAL1;IKBKB;SYNGAP1;RASSF5;GNG7;MAPK1;SHOC2;PLCG1;RAC1;FGF22;NTRK1;MAP2K1;PLA2G2D;INSR;PRKCA;IGF1;NFKB1;RASA3;GNB1;GNB3;SOS1;CALM2	KEGG
BL-M3	Parathyroid hormone synthesis, secretion and action	0.000179018	0.00432637	3.14242	27.1129	EGR1;MAP2K1;ITPR2;PRKCA;BRAF;ADCY1;GNA13;RXRB;AKAP13;GNA12;PDE4B;TNFSF11;MAPK1;ARHGEF1;MEF2D;CREB5	KEGG
BL-M3	MicroRNAs in cancer	0.000188103	0.00432637	2.6269	22.5349	HDAC4;NOTCH3;ST14;MAP2K1;SLC45A3;TNXB;IRS1;GLS2;NOTCH4;STAT3;PIK3CD;PRKCA;NFKB1;FOXP1;IKBKB;RPTOR;ZEB1;CCND1;MAPK1;PLCG1;SOS1	KEGG
BL-M3	ECM-receptor interaction	0.00028219	0.00602677	3.30357	26.9999	LAMA5;TNXB;VWF;ITGA3;THBS4;COL1A1;COL4A2;COL4A4;COL4A3;ITGA11;COL6A3;ITGA7;ITGB7;AGRN	KEGG
BL-M3	Notch signaling pathway	0.000306175	0.00610308	3.99622	32.3349	NCOR2;DLL4;TLE3;NOTCH3;HEYL;ADAM17;ATXN1;CTBP2;CTBP1;NOTCH4;DTX1	KEGG

## Sheet: Table S7
Table S7: 11,839 significant CpGs between EBV-positive and -negative primary Burkitt lymphoma cases. Differential DNA methylation analysis was performed between EBV-positive (n = 28) and EBV-negative (n = 37) primary Burkitt lymphoma cases.
TargetID	Mean EBV-negative BL	Mean EBV-positive BL	Delta mean	P-value	Adjusted P-value
cg04281464	0.291335	0.602808	-0.311473	0.00318761	0.00558303
cg01697732	0.237212	0.537404	-0.300192	0.00258139	0.00460758
cg09502069	0.492851	0.794151	-0.3013	0.00118863	0.00227629
cg21463262	0.395861	0.702558	-0.306697	0.000963256	0.00187983
cg15997906	0.371317	0.672617	-0.3013	0.000919527	0.00180233
cg02147681	0.485378	0.80326	-0.317883	0.000910463	0.00178636
cg01797371	0.393554	0.707879	-0.314325	0.000884324	0.00173942
cg09084244	0.34192	0.66125	-0.31933	0.000874597	0.001722
cg20193324	0.295305	0.60603	-0.310725	0.000830409	0.0016423
cg07759394	0.339687	0.664511	-0.324824	0.000758723	0.00151325
cg09893588	0.299548	0.613723	-0.314175	0.000694807	0.0013966
cg04187185	0.277366	0.588474	-0.311107	0.000528394	0.00108827
cg01516851	0.30417	0.605822	-0.301651	0.000444784	0.000930567
cg10700424	0.304882	0.621503	-0.316621	0.000398352	0.000841684
cg10321156	0.416811	0.719714	-0.302903	0.000365114	0.000777145
cg03801179	0.220034	0.521754	-0.30172	0.000354858	0.000757422
cg05785947	0.329798	0.632153	-0.302355	0.000336156	0.000721064
cg13845982	0.321061	0.636413	-0.315352	0.000315251	0.000680102
cg23107691	0.185108	0.509253	-0.324145	0.00031508	0.000679767
cg08288406	0.350139	0.654399	-0.30426	0.000294104	0.000638254
cg13072241	0.285896	0.59272	-0.306824	0.000280112	0.000610495
cg18504015	0.232859	0.535393	-0.302534	0.000278818	0.000607907
cg23359665	0.321739	0.63368	-0.311941	0.000263137	0.000576683
cg13530938	0.28821	0.614043	-0.325833	0.000229485	0.000509218
cg18792022	0.281627	0.605535	-0.323908	0.000220219	0.000490521
cg22635008	0.172778	0.475407	-0.302629	0.000218781	0.000487607
cg16721449	0.176681	0.479319	-0.302638	0.000208447	0.000466577
cg01324343	0.409199	0.716011	-0.306812	0.000202779	0.000455082
cg15109851	0.300065	0.604383	-0.304318	0.000198673	0.000446681
cg00610577	0.466258	0.769225	-0.302967	0.00019191	0.000432901
cg13298116	0.33329	0.639693	-0.306403	0.000187656	0.000424155
cg01030534	0.295011	0.607893	-0.312882	0.000185034	0.000418815
cg12248614	0.36223	0.665114	-0.302884	0.000158871	0.000364628
cg03281139	0.366697	0.697893	-0.331196	0.000154126	0.000354653
cg27561954	0.210031	0.522659	-0.312629	0.00015284	0.000351975
cg27434509	0.327758	0.63153	-0.303772	0.000151258	0.000348673
cg18395327	0.415293	0.720364	-0.305072	0.000149661	0.000345312
cg05056638	0.464299	0.793755	-0.329455	0.00014317	0.000331644
cg10444806	0.390385	0.69287	-0.302484	0.000139114	0.000323099
cg02054792	0.375053	0.679973	-0.30492	0.000138106	0.000320943
cg12959820	0.456581	0.792566	-0.335985	0.000135368	0.000315138
cg20809087	0.307046	0.610372	-0.303326	0.000131516	0.000306921
cg04795713	0.2289	0.534165	-0.305265	0.000122464	0.000287565
cg18210732	0.294571	0.602168	-0.307597	0.000121983	0.00028653
cg02162886	0.316748	0.636077	-0.319328	0.000113733	0.000268694
cg20677901	0.225082	0.550325	-0.325243	0.000111618	0.00026412
cg14980983	0.292409	0.611195	-0.318785	0.000104587	0.00024905
cg01435344	0.3262	0.65131	-0.32511	0.000101738	0.000242873
cg20159112	0.29226	0.593163	-0.300903	0.000100903	0.000241046
cg20751361	0.199827	0.512659	-0.312832	0.000100388	0.000239945
cg00044796	0.328068	0.634169	-0.306101	0.000100174	0.00023948
cg12449162	0.215996	0.542999	-0.327003	9.80926e-05	0.00023491
cg05408649	0.508533	0.82381	-0.315277	9.35782e-05	0.0002251
cg13839457	0.378283	0.687979	-0.309697	9.1641e-05	0.000220894
cg01539036	0.282497	0.606017	-0.323519	9.16363e-05	0.000220885
cg04022063	0.334474	0.638595	-0.304121	9.09114e-05	0.000219276
cg03806095	0.235233	0.53688	-0.301647	8.89534e-05	0.000214961
cg10218876	0.25346	0.554465	-0.301006	8.67573e-05	0.000210128
cg17815538	0.26719	0.585783	-0.318593	8.67117e-05	0.000210025
cg20265733	0.285914	0.617978	-0.332063	8.40478e-05	0.000204123
cg11024728	0.500076	0.814219	-0.314143	8.31315e-05	0.000202129
cg26492446	0.323657	0.661273	-0.337616	8.09698e-05	0.000197337
cg10934821	0.191839	0.496362	-0.304523	8.03507e-05	0.000195975
cg11912330	0.243125	0.552686	-0.30956	7.95135e-05	0.000194134
cg10779423	0.189361	0.499492	-0.310131	7.94509e-05	0.000194
cg15232539	0.426849	0.740581	-0.313731	7.90162e-05	0.000193028
cg04560810	0.263011	0.57784	-0.314829	7.66596e-05	0.000187749
cg08901662	0.351715	0.672694	-0.320979	7.61628e-05	0.000186648
cg16297011	0.30837	0.623	-0.31463	7.595e-05	0.000186181
cg20927242	0.291865	0.613029	-0.321164	7.49528e-05	0.000183963
cg25211525	0.191142	0.5314	-0.340257	7.48082e-05	0.000183651
cg22992730	0.456557	0.775511	-0.318954	7.01322e-05	0.000173153
cg16050165	0.283019	0.632622	-0.349603	6.91478e-05	0.000170926
cg23900203	0.375809	0.676881	-0.301072	6.88372e-05	0.000170216
cg06240450	0.343702	0.663711	-0.320009	6.50411e-05	0.000161696
cg07303912	0.259204	0.559636	-0.300432	6.32217e-05	0.000157552
cg10290504	0.33562	0.660856	-0.325235	6.16206e-05	0.000153942
cg05924489	0.40254	0.738839	-0.336299	6.06745e-05	0.000151796
cg23241335	0.22826	0.54148	-0.31322	6.01155e-05	0.000150535
cg23424003	0.348711	0.659909	-0.311199	5.92273e-05	0.00014854
cg09128567	0.321603	0.662453	-0.34085	5.71278e-05	0.000143778
cg04883026	0.338845	0.644607	-0.305762	5.62116e-05	0.000141682
cg13682477	0.334412	0.643709	-0.309297	5.60429e-05	0.000141285
cg18947739	0.146114	0.455995	-0.309881	5.57169e-05	0.00014055
cg10739715	0.246357	0.553937	-0.30758	5.48056e-05	0.000138447
cg20162381	0.307009	0.617065	-0.310057	5.39401e-05	0.000136464
cg03942265	0.220888	0.53875	-0.317862	5.32651e-05	0.000134916
cg07016276	0.277776	0.648967	-0.371191	5.20238e-05	0.000132064
cg00555905	0.269918	0.570692	-0.300775	5.1055e-05	0.000129843
cg20555682	0.310739	0.618082	-0.307343	5.0872e-05	0.000129413
cg05063138	0.241773	0.554755	-0.312982	5.04161e-05	0.000128369
cg14692768	0.31762	0.632204	-0.314584	5.0048e-05	0.00012752
cg09984759	0.179445	0.484134	-0.304689	4.97106e-05	0.000126751
cg14355899	0.29907	0.61005	-0.31098	4.90491e-05	0.000125206
cg23999695	0.213042	0.570214	-0.357173	4.75151e-05	0.000121625
cg13933174	0.269197	0.583347	-0.31415	4.70507e-05	0.000120549
cg07047068	0.204912	0.512887	-0.307975	4.66146e-05	0.000119526
cg25870420	0.20313	0.507367	-0.304237	4.5434e-05	0.0001168
cg26989202	0.241846	0.583821	-0.341974	4.52104e-05	0.000116283
cg04910877	0.377421	0.699394	-0.321973	4.41299e-05	0.000113743
cg12740527	0.225248	0.535674	-0.310426	4.39686e-05	0.000113366
cg09670128	0.369784	0.670956	-0.301172	4.36384e-05	0.000112586
cg25798987	0.293365	0.596826	-0.303461	4.31715e-05	0.000111486
cg16113681	0.282154	0.584869	-0.302715	4.19686e-05	0.000108681
cg12611423	0.248832	0.55611	-0.307277	4.19589e-05	0.000108659
cg01837657	0.316059	0.626585	-0.310526	4.17088e-05	0.000108077
cg13557668	0.323004	0.627314	-0.304309	4.1496e-05	0.000107576
cg09141953	0.256143	0.556504	-0.300362	4.12426e-05	0.00010698
cg17935217	0.252938	0.587569	-0.334631	4.11804e-05	0.000106835
cg27583604	0.442247	0.754104	-0.311857	4.08297e-05	0.000106014
cg14353137	0.227554	0.527713	-0.300159	4.06894e-05	0.000105674
cg14730085	0.145231	0.462702	-0.317471	3.96463e-05	0.000103231
cg21484228	0.243902	0.546619	-0.302717	3.901e-05	0.000101738
cg24076399	0.22773	0.537362	-0.309633	3.85521e-05	0.000100654
cg09544338	0.299289	0.631166	-0.331878	3.84507e-05	0.000100413
cg04179625	0.311188	0.663138	-0.35195	3.73821e-05	9.78927e-05
cg08640609	0.296213	0.614999	-0.318785	3.70859e-05	9.71935e-05
cg11332236	0.245991	0.572844	-0.326853	3.6798e-05	9.65127e-05
cg00756058	0.149704	0.451127	-0.301423	3.65613e-05	9.59561e-05
cg01394819	0.265135	0.587651	-0.322517	3.63025e-05	9.53369e-05
cg05344430	0.293634	0.599833	-0.306199	3.61692e-05	9.50328e-05
cg03770912	0.140089	0.443871	-0.303782	3.61007e-05	9.48714e-05
cg25570278	0.331764	0.644007	-0.312243	3.60749e-05	9.48101e-05
cg02281970	0.504158	0.80791	-0.303752	3.6059e-05	9.47727e-05
cg04814784	0.279115	0.600426	-0.321311	3.57192e-05	9.3959e-05
cg22991512	0.284845	0.59093	-0.306085	3.56182e-05	9.37174e-05
cg09654997	0.243544	0.57427	-0.330727	3.50204e-05	9.22999e-05
cg02956248	0.286669	0.646809	-0.360141	3.49885e-05	9.22223e-05
cg24454144	0.335391	0.676432	-0.34104	3.49755e-05	9.21907e-05
cg09291834	0.283664	0.590314	-0.30665	3.49213e-05	9.20678e-05
cg03414569	0.260022	0.570504	-0.310482	3.47736e-05	9.17169e-05
cg18086761	0.314009	0.640709	-0.3267	3.44623e-05	9.09531e-05
cg02662362	0.299996	0.63054	-0.330543	3.43749e-05	9.07504e-05
cg06305891	0.384822	0.690557	-0.305735	3.43743e-05	9.07497e-05
cg13655082	0.325597	0.698136	-0.372539	3.43319e-05	9.06492e-05
cg05884032	0.353078	0.673162	-0.320084	3.41539e-05	9.02248e-05
cg14343017	0.500363	0.819543	-0.31918	3.4145e-05	9.02055e-05
cg23353432	0.29663	0.606855	-0.310226	3.36382e-05	8.89903e-05
cg10900437	0.274456	0.587833	-0.313377	3.31832e-05	8.78964e-05
cg02984614	0.322161	0.624384	-0.302223	3.31775e-05	8.78825e-05
cg15219689	0.216076	0.53309	-0.317014	3.24952e-05	8.62306e-05
cg00565688	0.243011	0.564841	-0.32183	3.23946e-05	8.5991e-05
cg21193926	0.221879	0.535832	-0.313953	3.21013e-05	8.52953e-05
cg23048481	0.227708	0.535448	-0.30774	3.17168e-05	8.43716e-05
cg26686361	0.449474	0.761327	-0.311853	3.15678e-05	8.40148e-05
cg17716663	0.353434	0.662227	-0.308793	3.1184e-05	8.30986e-05
cg06577045	0.316655	0.621431	-0.304777	3.11122e-05	8.29345e-05
cg12299199	0.2505	0.559028	-0.308528	3.10984e-05	8.29012e-05
cg02401454	0.289727	0.59155	-0.301823	3.10317e-05	8.27398e-05
cg27559661	0.294459	0.613	-0.318541	3.09791e-05	8.2614e-05
cg23861668	0.296189	0.600379	-0.30419	3.07893e-05	8.21538e-05
cg18337363	0.5097	0.812677	-0.302976	3.06485e-05	8.1817e-05
cg11120927	0.27197	0.602202	-0.330232	3.04422e-05	8.13132e-05
cg13325154	0.236259	0.550864	-0.314605	2.98941e-05	7.99765e-05
cg15359501	0.279792	0.612402	-0.33261	2.98088e-05	7.97647e-05
cg13650938	0.381659	0.710804	-0.329145	2.94616e-05	7.89136e-05
cg14516100	0.366405	0.668163	-0.301758	2.91799e-05	7.82329e-05
cg12097883	0.209395	0.524809	-0.315414	2.89658e-05	7.77137e-05
cg26751972	0.306498	0.625427	-0.31893	2.87695e-05	7.72231e-05
cg11139878	0.4655	0.769985	-0.304485	2.84878e-05	7.65427e-05
cg16626067	0.276591	0.577307	-0.300716	2.8288e-05	7.60456e-05
cg25307168	0.277244	0.579179	-0.301935	2.82866e-05	7.60424e-05
cg15528437	0.326076	0.640094	-0.314019	2.82589e-05	7.59772e-05
cg19083459	0.281066	0.610988	-0.329922	2.81498e-05	7.57089e-05
cg16563230	0.205053	0.516456	-0.311402	2.75443e-05	7.42316e-05
cg18947360	0.404921	0.737865	-0.332944	2.75317e-05	7.42034e-05
cg16650717	0.282858	0.58335	-0.300492	2.72774e-05	7.35912e-05
cg26272443	0.357991	0.663975	-0.305984	2.70176e-05	7.29559e-05
cg19808978	0.201368	0.514267	-0.3129	2.64072e-05	7.14806e-05
cg05568274	0.249101	0.562107	-0.313006	2.63129e-05	7.1251e-05
cg01665555	0.341665	0.650847	-0.309181	2.62232e-05	7.10275e-05
cg26734696	0.264958	0.604237	-0.339279	2.5761e-05	6.98863e-05
cg07139509	0.349892	0.675294	-0.325402	2.57242e-05	6.97945e-05
cg14381972	0.215092	0.515279	-0.300187	2.54983e-05	6.92313e-05
cg27207756	0.417439	0.719878	-0.302439	2.52867e-05	6.87059e-05
cg02422426	0.207042	0.519071	-0.31203	2.4868e-05	6.76639e-05
cg09835225	0.376735	0.681708	-0.304974	2.47571e-05	6.73841e-05
cg17307442	0.303538	0.610014	-0.306476	2.47557e-05	6.7381e-05
cg07944862	0.326324	0.630468	-0.304144	2.47197e-05	6.72935e-05
cg03297163	0.276319	0.596815	-0.320496	2.45937e-05	6.69895e-05
cg00041047	0.541795	0.842545	-0.30075	2.44971e-05	6.67506e-05
cg21383810	0.257974	0.594926	-0.336953	2.43939e-05	6.6491e-05
cg12898275	0.132184	0.435764	-0.30358	2.42532e-05	6.61477e-05
cg23378989	0.18976	0.527028	-0.337268	2.41672e-05	6.59371e-05
cg16141740	0.305118	0.660921	-0.355802	2.41129e-05	6.58023e-05
cg18320766	0.27646	0.578563	-0.302103	2.37389e-05	6.48767e-05
cg15092561	0.260729	0.580735	-0.320006	2.3679e-05	6.47285e-05
cg24673771	0.211359	0.515251	-0.303892	2.33485e-05	6.39211e-05
cg22535849	0.733827	0.392658	0.341169	2.33194e-05	6.38482e-05
cg19370166	0.202967	0.508345	-0.305378	2.33021e-05	6.3807e-05
cg14281646	0.285076	0.627591	-0.342515	2.32237e-05	6.36088e-05
cg07420190	0.226099	0.547951	-0.321852	2.2661e-05	6.22071e-05
cg13481969	0.409151	0.733758	-0.324607	2.25849e-05	6.20145e-05
cg09371047	0.177326	0.486994	-0.309668	2.24729e-05	6.17432e-05
cg19729116	0.311351	0.62966	-0.318308	2.23823e-05	6.15163e-05
cg17922359	0.380281	0.696349	-0.316069	2.22836e-05	6.12749e-05
cg09889477	0.401427	0.703909	-0.302482	2.22319e-05	6.11427e-05
cg06598091	0.313208	0.640204	-0.326995	2.18128e-05	6.00947e-05
cg06666025	0.249959	0.562986	-0.313027	2.16824e-05	5.97675e-05
cg08056146	0.195977	0.513342	-0.317365	2.16064e-05	5.9573e-05
cg14732324	0.337369	0.679039	-0.34167	2.13663e-05	5.89845e-05
cg25401284	0.127072	0.434188	-0.307116	2.12952e-05	5.88023e-05
cg22791453	0.32563	0.629756	-0.304127	2.1138e-05	5.84106e-05
cg18156204	0.29122	0.601586	-0.310366	2.10501e-05	5.81901e-05
cg05387269	0.424667	0.727145	-0.302478	2.08796e-05	5.77651e-05
cg23999422	0.344513	0.682601	-0.338089	2.08061e-05	5.75744e-05
cg11131532	0.346223	0.64998	-0.303757	2.07253e-05	5.73692e-05
cg09684233	0.369784	0.707334	-0.33755	2.0691e-05	5.72814e-05
cg09064304	0.401301	0.709089	-0.307789	2.05042e-05	5.681e-05
cg23152235	0.288937	0.639931	-0.350995	2.04405e-05	5.66479e-05
cg07708622	0.335236	0.666141	-0.330905	2.03503e-05	5.64256e-05
cg05751055	0.778947	0.430573	0.348374	2.03396e-05	5.6399e-05
cg19893067	0.415468	0.724738	-0.30927	2.03334e-05	5.63838e-05
cg09177106	0.252725	0.58039	-0.327665	2.02915e-05	5.62772e-05
cg05931439	0.350962	0.68016	-0.329198	2.01546e-05	5.59326e-05
cg12794421	0.234768	0.582573	-0.347805	2.01084e-05	5.58152e-05
cg25933341	0.277388	0.589054	-0.311666	1.99719e-05	5.54805e-05
cg23881099	0.412812	0.761709	-0.348897	1.97773e-05	5.49978e-05
cg04628434	0.186777	0.48893	-0.302153	1.96977e-05	5.48005e-05
cg01666796	0.403651	0.787679	-0.384029	1.96421e-05	5.46597e-05
cg00266322	0.339017	0.69038	-0.351363	1.95814e-05	5.45029e-05
cg20696451	0.353378	0.659362	-0.305985	1.95418e-05	5.44064e-05
cg19333963	0.203425	0.505845	-0.30242	1.93939e-05	5.40433e-05
cg22474464	0.360474	0.684883	-0.324408	1.91717e-05	5.34772e-05
cg04719903	0.256033	0.593963	-0.33793	1.91145e-05	5.33319e-05
cg16611005	0.187044	0.495972	-0.308928	1.91086e-05	5.33181e-05
cg16760130	0.503436	0.842421	-0.338985	1.88967e-05	5.27833e-05
cg02337349	0.225588	0.567321	-0.341733	1.87875e-05	5.2507e-05
cg14235793	0.241196	0.566799	-0.325603	1.8629e-05	5.21096e-05
cg27344587	0.265139	0.584009	-0.31887	1.85703e-05	5.19654e-05
cg24900663	0.236368	0.549693	-0.313325	1.84613e-05	5.16922e-05
cg14179389	0.28542	0.599746	-0.314327	1.84115e-05	5.15667e-05
cg14537362	0.289611	0.629877	-0.340266	1.81812e-05	5.09831e-05
cg24332685	0.30993	0.623671	-0.313741	1.80585e-05	5.06713e-05
cg06643150	0.268352	0.579479	-0.311127	1.77372e-05	4.98524e-05
cg14996783	0.260646	0.583662	-0.323016	1.77177e-05	4.98025e-05
cg19343631	0.171528	0.51589	-0.344362	1.74983e-05	4.92472e-05
cg11758945	0.213798	0.519363	-0.305565	1.74567e-05	4.91395e-05
cg26164879	0.336734	0.646301	-0.309567	1.7379e-05	4.89418e-05
cg15012484	0.229472	0.576106	-0.346634	1.70492e-05	4.80958e-05
cg15013801	0.271922	0.639751	-0.367829	1.69168e-05	4.77604e-05
cg17857070	0.234939	0.542078	-0.30714	1.67499e-05	4.73324e-05
cg07779120	0.343279	0.707307	-0.364028	1.67437e-05	4.73169e-05
cg06825142	0.204147	0.518901	-0.314753	1.67375e-05	4.73011e-05
cg20941820	0.2847	0.634859	-0.350159	1.66686e-05	4.71208e-05
cg14362758	0.287783	0.599879	-0.312096	1.66545e-05	4.70852e-05
cg01329687	0.329621	0.653971	-0.32435	1.65747e-05	4.68891e-05
cg07555797	0.240134	0.547231	-0.307097	1.65045e-05	4.6707e-05
cg26101402	0.306894	0.676708	-0.369814	1.64673e-05	4.66114e-05
cg07571928	0.381439	0.695893	-0.314453	1.64418e-05	4.65459e-05
cg23032129	0.356402	0.665469	-0.309067	1.63455e-05	4.63064e-05
cg10922935	0.251062	0.555754	-0.304692	1.58855e-05	4.51399e-05
cg01213519	0.384263	0.702132	-0.317869	1.5874e-05	4.51137e-05
cg27085741	0.418801	0.756923	-0.338121	1.58036e-05	4.49316e-05
cg04780572	0.418793	0.729871	-0.311078	1.57635e-05	4.48293e-05
cg19592071	0.177696	0.494947	-0.317251	1.56152e-05	4.44445e-05
cg13225166	0.225296	0.529805	-0.304508	1.55527e-05	4.42848e-05
cg02607340	0.278114	0.578936	-0.300822	1.53805e-05	4.38455e-05
cg15686782	0.35882	0.668141	-0.309322	1.51907e-05	4.33557e-05
cg19788741	0.228821	0.547274	-0.318453	1.51047e-05	4.31372e-05
cg00381755	0.212966	0.514047	-0.301081	1.51034e-05	4.31344e-05
cg14506196	0.214285	0.522315	-0.30803	1.50703e-05	4.30482e-05
cg25509174	0.273821	0.610655	-0.336834	1.49446e-05	4.27217e-05
cg18882407	0.299008	0.610026	-0.311018	1.49406e-05	4.2712e-05
cg25078150	0.344736	0.66144	-0.316704	1.49282e-05	4.26832e-05
cg01627823	0.371491	0.67486	-0.303369	1.49098e-05	4.26339e-05
cg17496659	0.249155	0.5627	-0.313546	1.48815e-05	4.25612e-05
cg11871960	0.342208	0.646376	-0.304168	1.48758e-05	4.25489e-05
cg24302095	0.278854	0.588262	-0.309408	1.48607e-05	4.25101e-05
cg03126946	0.308187	0.650398	-0.34221	1.47702e-05	4.22811e-05
cg00588720	0.200284	0.514178	-0.313894	1.45602e-05	4.17307e-05
cg03015498	0.435539	0.790511	-0.354972	1.43858e-05	4.12706e-05
cg08355260	0.331941	0.681805	-0.349864	1.43845e-05	4.12672e-05
cg25208017	0.278298	0.634717	-0.356419	1.43479e-05	4.11729e-05
cg04198308	0.245681	0.568293	-0.322612	1.43449e-05	4.11659e-05
cg16523372	0.198175	0.510424	-0.312249	1.43173e-05	4.10945e-05
cg19142682	0.382569	0.699705	-0.317136	1.42757e-05	4.09865e-05
cg12041848	0.307109	0.654741	-0.347633	1.42675e-05	4.09651e-05
cg06098276	0.545975	0.846161	-0.300186	1.42212e-05	4.08477e-05
cg12489322	0.15586	0.50558	-0.349721	1.41279e-05	4.06061e-05
cg21802055	0.279061	0.635	-0.355938	1.41098e-05	4.05588e-05
cg27650171	0.217017	0.518492	-0.301475	1.40839e-05	4.04921e-05
cg22747380	0.30005	0.603891	-0.303841	1.39408e-05	4.01199e-05
cg06490988	0.259103	0.567559	-0.308456	1.39177e-05	4.00571e-05
cg11385906	0.436841	0.73905	-0.302208	1.3816e-05	3.97933e-05
cg08316009	0.45508	0.783469	-0.328389	1.37712e-05	3.96773e-05
cg20334627	0.229935	0.541937	-0.312003	1.37627e-05	3.96539e-05
cg16560774	0.233086	0.590977	-0.357892	1.36663e-05	3.94034e-05
cg14606382	0.322019	0.661597	-0.339578	1.36603e-05	3.93874e-05
cg24847846	0.177317	0.495519	-0.318202	1.36531e-05	3.93715e-05
cg15712777	0.438309	0.739765	-0.301457	1.35216e-05	3.90254e-05
cg03625261	0.273593	0.579426	-0.305832	1.34736e-05	3.88997e-05
cg16409049	0.305434	0.62413	-0.318697	1.34695e-05	3.88896e-05
cg17367077	0.297951	0.608883	-0.310932	1.33617e-05	3.86115e-05
cg07703462	0.276998	0.644675	-0.367677	1.33159e-05	3.84876e-05
cg18153624	0.248645	0.54885	-0.300205	1.31408e-05	3.80257e-05
cg13570585	0.253062	0.55378	-0.300718	1.30886e-05	3.78888e-05
cg00474194	0.167495	0.499155	-0.33166	1.2864e-05	3.72988e-05
cg20230721	0.264667	0.58147	-0.316804	1.28611e-05	3.72914e-05
cg15262317	0.448366	0.755846	-0.307479	1.28314e-05	3.72136e-05
cg27420520	0.138436	0.46525	-0.326814	1.28254e-05	3.71982e-05
cg07098405	0.230561	0.552744	-0.322183	1.27899e-05	3.71057e-05
cg12934382	0.319483	0.629108	-0.309625	1.27105e-05	3.68974e-05
cg08932440	0.192758	0.49819	-0.305432	1.26634e-05	3.67735e-05
cg23056823	0.156534	0.474919	-0.318385	1.25856e-05	3.65684e-05
cg13934406	0.323327	0.643071	-0.319744	1.24602e-05	3.62406e-05
cg21962610	0.160792	0.462481	-0.301689	1.24596e-05	3.62393e-05
cg19129687	0.437751	0.777604	-0.339853	1.24249e-05	3.61479e-05
cg16271600	0.374225	0.683955	-0.30973	1.23611e-05	3.59797e-05
cg11895835	0.326533	0.643994	-0.317462	1.22422e-05	3.56626e-05
cg13004587	0.283793	0.603767	-0.319974	1.22295e-05	3.56278e-05
cg12668403	0.415969	0.724963	-0.308994	1.22275e-05	3.56227e-05
cg10332700	0.154297	0.458767	-0.30447	1.2218e-05	3.55972e-05
cg14179908	0.244568	0.58152	-0.336951	1.21286e-05	3.53599e-05
cg25918303	0.227423	0.559141	-0.331718	1.2061e-05	3.51778e-05
cg15027300	0.189984	0.49152	-0.301536	1.19931e-05	3.49957e-05
cg17213496	0.18567	0.510091	-0.324421	1.1988e-05	3.49822e-05
cg11499091	0.386773	0.721379	-0.334606	1.19339e-05	3.48402e-05
cg12921914	0.133893	0.451605	-0.317712	1.18874e-05	3.47174e-05
cg18005693	0.263649	0.651291	-0.387642	1.18126e-05	3.45178e-05
cg00873050	0.260471	0.63208	-0.37161	1.15606e-05	3.38453e-05
cg02824202	0.236889	0.561358	-0.324469	1.14904e-05	3.36529e-05
cg05194726	0.340872	0.641565	-0.300692	1.13566e-05	3.32972e-05
cg16817237	0.419217	0.723418	-0.304201	1.13068e-05	3.31637e-05
cg22821355	0.247909	0.553045	-0.305136	1.12895e-05	3.31162e-05
cg07974511	0.348921	0.676525	-0.327604	1.12528e-05	3.30187e-05
cg14168923	0.376921	0.723229	-0.346308	1.11186e-05	3.26593e-05
cg20165381	0.172817	0.525533	-0.352717	1.11077e-05	3.263e-05
cg01591431	0.228281	0.606569	-0.378288	1.10922e-05	3.25903e-05
cg14027857	0.0942888	0.420711	-0.326422	1.10461e-05	3.24701e-05
cg15184602	0.289165	0.596622	-0.307458	1.10331e-05	3.24353e-05
cg07544187	0.277722	0.580789	-0.303067	1.09893e-05	3.23216e-05
cg23848624	0.23205	0.537745	-0.305694	1.08955e-05	3.20712e-05
cg19380499	0.280314	0.585601	-0.305287	1.08815e-05	3.20342e-05
cg10940462	0.318707	0.637122	-0.318416	1.08562e-05	3.19685e-05
cg01940235	0.264285	0.570825	-0.30654	1.08514e-05	3.19556e-05
cg06020529	0.383237	0.691578	-0.30834	1.07923e-05	3.17977e-05
cg27547442	0.221813	0.531238	-0.309425	1.07274e-05	3.1621e-05
cg26731327	0.263938	0.568009	-0.304071	1.07185e-05	3.15966e-05
cg17741501	0.329432	0.661033	-0.331601	1.07142e-05	3.15856e-05
cg18714586	0.318712	0.623225	-0.304513	1.04861e-05	3.09747e-05
cg17801055	0.210026	0.525756	-0.31573	1.04451e-05	3.08655e-05
cg21493516	0.42475	0.762388	-0.337638	1.0428e-05	3.08189e-05
cg21110505	0.400818	0.715178	-0.31436	1.02823e-05	3.04316e-05
cg05404236	0.432623	0.736368	-0.303745	1.02632e-05	3.03808e-05
cg06691250	0.362779	0.704038	-0.341259	1.02189e-05	3.02655e-05
cg25236971	0.240827	0.550033	-0.309206	1.01231e-05	3.00073e-05
cg21911276	0.347293	0.655097	-0.307804	1.00851e-05	2.99059e-05
cg14284952	0.313946	0.615533	-0.301587	9.97439e-06	2.96105e-05
cg16818414	0.26948	0.617287	-0.347808	9.97438e-06	2.96105e-05
cg05016201	0.454805	0.761334	-0.306529	9.8437e-06	2.92613e-05
cg07853758	0.201106	0.559511	-0.358405	9.82092e-06	2.92014e-05
cg06365984	0.286648	0.608474	-0.321827	9.80488e-06	2.91588e-05
cg27364741	0.273523	0.594265	-0.320743	9.78064e-06	2.90945e-05
cg16443866	0.203914	0.533813	-0.329899	9.70337e-06	2.88888e-05
cg21131031	0.203074	0.50937	-0.306296	9.64911e-06	2.87431e-05
cg18884942	0.34257	0.642992	-0.300422	9.64005e-06	2.87192e-05
cg06419850	0.262549	0.575179	-0.31263	9.53126e-06	2.84258e-05
cg14598327	0.199478	0.505126	-0.305648	9.50833e-06	2.83642e-05
cg07383941	0.33366	0.649275	-0.315615	9.32245e-06	2.78648e-05
cg17247873	0.304264	0.650768	-0.346504	9.27611e-06	2.77387e-05
cg23796713	0.381676	0.685339	-0.303663	9.2696e-06	2.77211e-05
cg26388816	0.368122	0.75395	-0.385828	9.17401e-06	2.74682e-05
cg18777119	0.21689	0.539353	-0.322463	9.17242e-06	2.74637e-05
cg23649435	0.341815	0.670939	-0.329124	9.11032e-06	2.72947e-05
cg16523704	0.276774	0.60891	-0.332135	9.07618e-06	2.72016e-05
cg01453111	0.3377	0.653464	-0.315764	9.05316e-06	2.71405e-05
cg10603275	0.23011	0.63315	-0.403039	9.03204e-06	2.70848e-05
cg17122213	0.210463	0.514976	-0.304513	8.89902e-06	2.67266e-05
cg15690347	0.400626	0.79205	-0.391424	8.86463e-06	2.6635e-05
cg27018380	0.33151	0.666606	-0.335096	8.7957e-06	2.64454e-05
cg21184256	0.260458	0.573344	-0.312886	8.77455e-06	2.63874e-05
cg25764899	0.337556	0.641299	-0.303743	8.75542e-06	2.63348e-05
cg10196558	0.23796	0.541155	-0.303194	8.7185e-06	2.62344e-05
cg13027682	0.130928	0.475463	-0.344535	8.66901e-06	2.61023e-05
cg23776012	0.321906	0.638611	-0.316705	8.66529e-06	2.60929e-05
cg05719612	0.3319	0.662262	-0.330362	8.62227e-06	2.5976e-05
cg25065191	0.390128	0.704525	-0.314397	8.42181e-06	2.54286e-05
cg06918887	0.203328	0.506571	-0.303243	8.39638e-06	2.53585e-05
cg00909514	0.19233	0.509858	-0.317528	8.36808e-06	2.52834e-05
cg02556360	0.196835	0.527992	-0.331157	8.35342e-06	2.52428e-05
cg23177772	0.215581	0.535236	-0.319655	8.24997e-06	2.49602e-05
cg13282195	0.252658	0.566162	-0.313504	8.1922e-06	2.48012e-05
cg19708659	0.304226	0.617581	-0.313355	8.12321e-06	2.46138e-05
cg24668089	0.217588	0.529331	-0.311743	8.0574e-06	2.44331e-05
cg18264638	0.153968	0.461203	-0.307234	7.96259e-06	2.41757e-05
cg20304210	0.292132	0.596559	-0.304426	7.96183e-06	2.41739e-05
cg22696438	0.170921	0.545053	-0.374132	7.96025e-06	2.41698e-05
cg03473387	0.19692	0.527459	-0.330539	7.95385e-06	2.41522e-05
cg21438252	0.277419	0.588448	-0.311029	7.94932e-06	2.41406e-05
cg09705243	0.194883	0.502358	-0.307475	7.90088e-06	2.40086e-05
cg22402398	0.817453	0.492906	0.324547	7.90022e-06	2.40073e-05
cg01663603	0.257399	0.574108	-0.316709	7.83725e-06	2.38347e-05
cg23064609	0.222731	0.535809	-0.313078	7.771e-06	2.36579e-05
cg25498107	0.258814	0.589135	-0.330321	7.72946e-06	2.35454e-05
cg08931647	0.413686	0.734948	-0.321262	7.72008e-06	2.35191e-05
cg22112340	0.364499	0.692967	-0.328468	7.71642e-06	2.35091e-05
cg24607398	0.303102	0.627971	-0.324869	7.69921e-06	2.34615e-05
cg15909132	0.249378	0.599379	-0.350001	7.65099e-06	2.33292e-05
cg01554357	0.332912	0.63964	-0.306729	7.64478e-06	2.33124e-05
cg14287868	0.240556	0.54617	-0.305614	7.60377e-06	2.3202e-05
cg18278424	0.223125	0.530734	-0.307609	7.5572e-06	2.30728e-05
cg15207742	0.251604	0.569393	-0.317788	7.49746e-06	2.29041e-05
cg01995480	0.136731	0.453355	-0.316624	7.489e-06	2.28819e-05
cg04111611	0.406508	0.722353	-0.315845	7.42626e-06	2.27109e-05
cg06095752	0.303526	0.637817	-0.334291	7.39628e-06	2.26279e-05
cg10978355	0.456507	0.760599	-0.304091	7.38571e-06	2.25991e-05
cg05090695	0.462169	0.800433	-0.338265	7.37821e-06	2.25796e-05
cg19498237	0.207054	0.552266	-0.345212	7.31365e-06	2.23988e-05
cg23903252	0.321193	0.622137	-0.300944	7.30839e-06	2.23847e-05
cg00446697	0.429332	0.73394	-0.304609	7.18533e-06	2.20434e-05
cg16521454	0.31765	0.627778	-0.310129	7.15756e-06	2.19672e-05
cg11429271	0.35338	0.665545	-0.312164	7.11955e-06	2.18594e-05
cg09786985	0.23275	0.533775	-0.301025	7.10651e-06	2.18243e-05
cg02334314	0.211298	0.537277	-0.325979	7.08049e-06	2.17522e-05
cg17137182	0.315849	0.70199	-0.386141	7.06538e-06	2.17095e-05
cg06239616	0.296936	0.627948	-0.331012	7.02693e-06	2.16049e-05
cg21537187	0.661354	0.342645	0.31871	6.99177e-06	2.15087e-05
cg19711530	0.276174	0.61883	-0.342656	6.96128e-06	2.14235e-05
cg26616258	0.603329	0.912672	-0.309343	6.90235e-06	2.12582e-05
cg11641791	0.350501	0.72699	-0.37649	6.87861e-06	2.11942e-05
cg09772661	0.26522	0.632419	-0.367199	6.8777e-06	2.1192e-05
cg10708221	0.301171	0.626037	-0.324866	6.81685e-06	2.10181e-05
cg03314029	0.200591	0.506267	-0.305676	6.77978e-06	2.09142e-05
cg25699174	0.249472	0.604926	-0.355454	6.77192e-06	2.08925e-05
cg00839132	0.472944	0.776924	-0.30398	6.7652e-06	2.08743e-05
cg24374861	0.296192	0.606696	-0.310504	6.75988e-06	2.08585e-05
cg15706692	0.167805	0.510884	-0.343079	6.75149e-06	2.08347e-05
cg13589218	0.543089	0.872753	-0.329664	6.73003e-06	2.07749e-05
cg09342567	0.281237	0.58527	-0.304033	6.72893e-06	2.07719e-05
cg15627078	0.249934	0.588291	-0.338356	6.72081e-06	2.07514e-05
cg12426092	0.155228	0.491785	-0.336556	6.70938e-06	2.07221e-05
cg15424739	0.176486	0.520059	-0.343573	6.69364e-06	2.06784e-05
cg18988170	0.291299	0.621899	-0.3306	6.66874e-06	2.06087e-05
cg01263386	0.291796	0.611775	-0.31998	6.56662e-06	2.03238e-05
cg08337312	0.257115	0.583831	-0.326716	6.5519e-06	2.02809e-05
cg15417798	0.341948	0.648911	-0.306963	6.54587e-06	2.02641e-05
cg21317428	0.37166	0.686253	-0.314593	6.52494e-06	2.0205e-05
cg05099909	0.22824	0.534942	-0.306703	6.50992e-06	2.01623e-05
cg07605211	0.340096	0.658815	-0.318719	6.49776e-06	2.01307e-05
cg20968717	0.254883	0.567711	-0.312828	6.45874e-06	2.00222e-05
cg23886165	0.477976	0.781034	-0.303059	6.45472e-06	2.00111e-05
cg05357932	0.430328	0.747548	-0.31722	6.43063e-06	1.99443e-05
cg08409113	0.401109	0.753158	-0.352049	6.31647e-06	1.96268e-05
cg18089519	0.536575	0.846241	-0.309666	6.27429e-06	1.95095e-05
cg09790502	0.216445	0.549643	-0.333198	6.25318e-06	1.94516e-05
cg21185289	0.228517	0.578576	-0.35006	6.21286e-06	1.93385e-05
cg13184872	0.260728	0.561919	-0.30119	6.20622e-06	1.93194e-05
cg08640252	0.0814605	0.394033	-0.312572	6.19233e-06	1.92814e-05
cg03160883	0.386585	0.690352	-0.303767	6.10907e-06	1.90504e-05
cg10034364	0.308372	0.616997	-0.308625	6.10452e-06	1.90377e-05
cg00765705	0.483153	0.847825	-0.364672	6.05791e-06	1.89073e-05
cg11260046	0.18709	0.504184	-0.317094	6.01877e-06	1.8799e-05
cg06143087	0.304182	0.621699	-0.317517	5.95725e-06	1.8623e-05
cg18758906	0.299911	0.644681	-0.34477	5.95483e-06	1.86162e-05
cg06687732	0.210905	0.51898	-0.308075	5.94333e-06	1.85834e-05
cg06340552	0.228881	0.534198	-0.305317	5.93863e-06	1.85706e-05
cg05928650	0.234543	0.540407	-0.305864	5.88794e-06	1.84266e-05
cg18183961	0.237136	0.539111	-0.301974	5.81214e-06	1.82119e-05
cg08358907	0.373545	0.701083	-0.327538	5.77722e-06	1.81146e-05
cg08472795	0.351067	0.668221	-0.317153	5.7625e-06	1.80714e-05
cg14531862	0.198944	0.49911	-0.300167	5.74679e-06	1.80278e-05
cg18348690	0.386829	0.710882	-0.324052	5.74103e-06	1.80119e-05
cg13969788	0.473508	0.789145	-0.315637	5.73951e-06	1.80084e-05
cg08184652	0.253603	0.580923	-0.32732	5.71686e-06	1.79432e-05
cg20293942	0.31801	0.640497	-0.322488	5.7102e-06	1.79245e-05
cg23835677	0.302539	0.710113	-0.407574	5.70597e-06	1.79125e-05
cg08091147	0.202903	0.508887	-0.305984	5.70416e-06	1.79072e-05
cg22326328	0.343282	0.647344	-0.304062	5.65864e-06	1.77794e-05
cg17833169	0.173765	0.48435	-0.310586	5.65013e-06	1.77549e-05
cg04945735	0.297394	0.60485	-0.307456	5.6292e-06	1.76972e-05
cg15708153	0.283786	0.642078	-0.358292	5.61201e-06	1.76482e-05
cg19380001	0.26274	0.581281	-0.31854	5.54998e-06	1.74725e-05
cg17342132	0.470215	0.794985	-0.324771	5.54468e-06	1.74579e-05
cg24453664	0.343237	0.650064	-0.306826	5.54222e-06	1.74518e-05
cg07162320	0.397141	0.726201	-0.32906	5.52742e-06	1.74091e-05
cg15407086	0.175825	0.487857	-0.312032	5.51744e-06	1.73792e-05
cg05225684	0.381647	0.692147	-0.3105	5.50549e-06	1.73455e-05
cg09709457	0.469536	0.774222	-0.304686	5.47156e-06	1.72479e-05
cg11474250	0.287288	0.642945	-0.355657	5.46399e-06	1.72267e-05
cg15714846	0.228649	0.55204	-0.323391	5.46198e-06	1.72219e-05
cg08888625	0.192254	0.513999	-0.321746	5.455e-06	1.72038e-05
cg00632019	0.461588	0.777021	-0.315434	5.45259e-06	1.71972e-05
cg15073853	0.144272	0.497089	-0.352817	5.41308e-06	1.70874e-05
cg03335128	0.388298	0.713215	-0.324918	5.41262e-06	1.70863e-05
cg00039441	0.277212	0.601221	-0.324009	5.4003e-06	1.70518e-05
cg12432038	0.399437	0.700841	-0.301404	5.37688e-06	1.69864e-05
cg04710402	0.340877	0.66723	-0.326354	5.35909e-06	1.69362e-05
cg20090283	0.273151	0.578729	-0.305578	5.35548e-06	1.69265e-05
cg23241781	0.192875	0.497329	-0.304454	5.33112e-06	1.68584e-05
cg04082512	0.365851	0.675949	-0.310098	5.30696e-06	1.679e-05
cg02043600	0.2296	0.581576	-0.351976	5.29817e-06	1.67661e-05
cg06804564	0.355476	0.675433	-0.319958	5.2825e-06	1.67231e-05
cg04021697	0.256285	0.583709	-0.327423	5.27127e-06	1.66907e-05
cg02256049	0.318802	0.639719	-0.320917	5.23039e-06	1.6572e-05
cg04201563	0.317386	0.713208	-0.395822	5.20767e-06	1.65063e-05
cg09509950	0.16455	0.466785	-0.302235	5.15231e-06	1.63482e-05
cg21192063	0.189647	0.512851	-0.323204	5.13162e-06	1.62894e-05
cg06559111	0.44152	0.751591	-0.310071	5.11998e-06	1.6256e-05
cg12928379	0.179775	0.541497	-0.361722	5.11876e-06	1.62525e-05
cg13883671	0.425026	0.728562	-0.303536	5.11485e-06	1.62421e-05
cg05308504	0.283405	0.643288	-0.359883	5.09916e-06	1.61959e-05
cg26203839	0.420944	0.723932	-0.302989	5.07379e-06	1.61246e-05
cg11979589	0.342277	0.646041	-0.303764	5.07098e-06	1.61162e-05
cg06002687	0.404093	0.711341	-0.307248	5.0703e-06	1.61144e-05
cg10512745	0.285045	0.668667	-0.383622	4.97862e-06	1.58482e-05
cg22721579	0.459016	0.797264	-0.338248	4.95155e-06	1.57702e-05
cg23919433	0.0913345	0.396448	-0.305114	4.95129e-06	1.57695e-05
cg20953187	0.262331	0.584307	-0.321977	4.93826e-06	1.57317e-05
cg01868405	0.224082	0.540058	-0.315976	4.92393e-06	1.56896e-05
cg08703872	0.314308	0.687913	-0.373605	4.89323e-06	1.56015e-05
cg03187795	0.337705	0.642355	-0.30465	4.87985e-06	1.55617e-05
cg25605731	0.558089	0.858893	-0.300804	4.85912e-06	1.5503e-05
cg12675848	0.277904	0.588511	-0.310607	4.8388e-06	1.54459e-05
cg10645314	0.46441	0.843309	-0.378899	4.82278e-06	1.54021e-05
cg07992594	0.606625	0.909169	-0.302544	4.81695e-06	1.53863e-05
cg18648169	0.460895	0.765809	-0.304913	4.8083e-06	1.53619e-05
cg20185017	0.303142	0.645173	-0.342031	4.80638e-06	1.5357e-05
cg21404878	0.476096	0.776292	-0.300195	4.77232e-06	1.52585e-05
cg26777883	0.299282	0.607864	-0.308581	4.76767e-06	1.52459e-05
cg09327358	0.297379	0.610363	-0.312984	4.76561e-06	1.524e-05
cg02624701	0.358904	0.737412	-0.378508	4.73932e-06	1.51642e-05
cg12404181	0.422708	0.722727	-0.300019	4.73867e-06	1.51625e-05
cg15264525	0.494226	0.795442	-0.301216	4.71429e-06	1.5092e-05
cg26205890	0.414816	0.732834	-0.318018	4.71266e-06	1.50875e-05
cg06157334	0.267812	0.637538	-0.369726	4.66278e-06	1.49424e-05
cg08829299	0.29466	0.640579	-0.345919	4.66008e-06	1.49352e-05
cg05525374	0.351927	0.652783	-0.300856	4.63464e-06	1.48611e-05
cg04327181	0.268629	0.593373	-0.324744	4.62693e-06	1.48394e-05
cg05369327	0.292534	0.628799	-0.336265	4.62688e-06	1.48393e-05
cg15847565	0.154842	0.474248	-0.319405	4.62523e-06	1.4835e-05
cg17372758	0.265119	0.632814	-0.367695	4.59538e-06	1.47501e-05
cg25959239	0.152809	0.51831	-0.365501	4.59262e-06	1.47422e-05
cg23218559	0.291728	0.613495	-0.321767	4.59158e-06	1.47394e-05
cg05882699	0.354168	0.678603	-0.324435	4.55401e-06	1.46317e-05
cg24437408	0.229949	0.542902	-0.312953	4.51908e-06	1.45301e-05
cg01051310	0.238042	0.602326	-0.364284	4.49054e-06	1.44479e-05
cg18016759	0.384336	0.685704	-0.301368	4.46533e-06	1.43748e-05
cg14098681	0.290118	0.598335	-0.308217	4.45022e-06	1.43294e-05
cg10220895	0.238237	0.553132	-0.314896	4.44299e-06	1.43085e-05
cg23002761	0.285686	0.601467	-0.315781	4.41704e-06	1.42325e-05
cg21489303	0.300508	0.637247	-0.336739	4.38645e-06	1.41447e-05
cg16579702	0.413656	0.716845	-0.303189	4.38468e-06	1.41396e-05
cg17446654	0.151695	0.462919	-0.311224	4.37074e-06	1.40996e-05
cg03640036	0.385997	0.686427	-0.30043	4.36746e-06	1.40899e-05
cg11017086	0.299812	0.615432	-0.31562	4.32905e-06	1.39787e-05
cg16644497	0.153937	0.502365	-0.348428	4.31512e-06	1.39382e-05
cg09511896	0.365179	0.705751	-0.340572	4.29829e-06	1.3889e-05
cg15971888	0.25957	0.560578	-0.301007	4.28487e-06	1.38502e-05
cg06962944	0.210116	0.516611	-0.306495	4.28438e-06	1.38488e-05
cg15316206	0.233363	0.536341	-0.302978	4.27889e-06	1.38331e-05
cg12863693	0.402204	0.712485	-0.310281	4.27233e-06	1.38138e-05
cg12938520	0.242261	0.609914	-0.367653	4.25274e-06	1.37565e-05
cg26308477	0.217717	0.570304	-0.352587	4.21303e-06	1.36399e-05
cg13077545	0.253779	0.562605	-0.308825	4.21291e-06	1.36396e-05
cg18581378	0.319203	0.62905	-0.309847	4.2004e-06	1.36037e-05
cg20806175	0.391324	0.70458	-0.313256	4.18778e-06	1.35669e-05
cg25895948	0.367486	0.680602	-0.313116	4.17369e-06	1.35249e-05
cg04823219	0.444783	0.756768	-0.311985	4.1418e-06	1.34308e-05
cg04850765	0.233394	0.594825	-0.361432	4.13971e-06	1.34247e-05
cg12093060	0.408271	0.708819	-0.300549	4.12604e-06	1.33842e-05
cg10599770	0.271258	0.581369	-0.310111	4.12071e-06	1.3369e-05
cg06599677	0.212024	0.527933	-0.315909	4.12046e-06	1.33683e-05
cg04037038	0.371734	0.701071	-0.329337	4.10024e-06	1.33098e-05
cg17904367	0.360388	0.663302	-0.302914	4.04915e-06	1.31603e-05
cg26328335	0.342167	0.667887	-0.32572	4.04471e-06	1.31474e-05
cg27642470	0.328793	0.641549	-0.312756	4.04225e-06	1.31402e-05
cg20781461	0.223536	0.59875	-0.375214	4.01638e-06	1.30635e-05
cg10491628	0.176144	0.479385	-0.303241	4.01553e-06	1.30612e-05
cg22751696	0.297817	0.626892	-0.329075	3.97041e-06	1.29278e-05
cg02227453	0.411226	0.723301	-0.312074	3.94168e-06	1.28437e-05
cg07106394	0.185856	0.489916	-0.30406	3.91546e-06	1.27654e-05
cg25191628	0.293702	0.640158	-0.346456	3.89218e-06	1.2697e-05
cg04415176	0.323268	0.675404	-0.352136	3.88696e-06	1.26812e-05
cg20297199	0.284314	0.597076	-0.312762	3.85176e-06	1.25784e-05
cg10980774	0.213997	0.51489	-0.300893	3.84636e-06	1.25623e-05
cg07048516	0.403078	0.704656	-0.301578	3.84437e-06	1.25568e-05
cg05898092	0.281712	0.608683	-0.326971	3.83898e-06	1.25414e-05
cg07207099	0.206469	0.555249	-0.348781	3.83435e-06	1.25272e-05
cg16411256	0.299716	0.600925	-0.301208	3.82771e-06	1.25072e-05
cg24574692	0.405461	0.706056	-0.300595	3.80216e-06	1.24319e-05
cg19925062	0.229286	0.529519	-0.300234	3.76383e-06	1.23183e-05
cg02334195	0.265002	0.572352	-0.30735	3.74869e-06	1.22736e-05
cg01141940	0.304912	0.636453	-0.331541	3.74694e-06	1.22685e-05
cg08496953	0.3828	0.716447	-0.333647	3.73603e-06	1.22371e-05
cg07660114	0.384079	0.714008	-0.329929	3.7211e-06	1.21936e-05
cg00630724	0.235312	0.581467	-0.346155	3.67793e-06	1.20667e-05
cg00295572	0.221029	0.59007	-0.36904	3.6701e-06	1.20429e-05
cg08742575	0.224971	0.562285	-0.337315	3.65598e-06	1.19995e-05
cg07295964	0.252243	0.67312	-0.420877	3.63721e-06	1.19433e-05
cg17859110	0.267845	0.624986	-0.357141	3.60956e-06	1.18619e-05
cg25678929	0.110837	0.46137	-0.350533	3.59997e-06	1.18339e-05
cg14444140	0.222582	0.559501	-0.336919	3.5958e-06	1.18217e-05
cg07275218	0.270232	0.590292	-0.32006	3.54219e-06	1.1662e-05
cg12002303	0.272958	0.628242	-0.355284	3.5272e-06	1.16181e-05
cg20338300	0.174861	0.515087	-0.340226	3.49199e-06	1.15126e-05
cg05756622	0.296702	0.600268	-0.303566	3.40849e-06	1.1264e-05
cg13750264	0.341914	0.696106	-0.354192	3.40757e-06	1.12612e-05
cg10059810	0.21916	0.552901	-0.333741	3.39877e-06	1.12348e-05
cg13012494	0.157027	0.462012	-0.304985	3.39513e-06	1.1225e-05
cg25054390	0.416385	0.716971	-0.300586	3.39514e-06	1.1225e-05
cg26548834	0.42376	0.740977	-0.317216	3.38663e-06	1.11996e-05
cg06048524	0.409848	0.750392	-0.340545	3.36107e-06	1.11239e-05
cg01163842	0.295693	0.689392	-0.393699	3.33405e-06	1.10453e-05
cg11413576	0.474416	0.801453	-0.327037	3.3293e-06	1.10312e-05
cg26483578	0.198554	0.510466	-0.311912	3.31114e-06	1.09782e-05
cg21375017	0.405196	0.732059	-0.326862	3.30614e-06	1.09636e-05
cg11908751	0.320224	0.668068	-0.347844	3.30561e-06	1.0962e-05
cg06002370	0.127454	0.450346	-0.322892	3.29462e-06	1.09306e-05
cg16010707	0.123976	0.425943	-0.301967	3.29273e-06	1.09249e-05
cg24884572	0.140483	0.47483	-0.334347	3.28779e-06	1.09103e-05
cg03315869	0.224687	0.584153	-0.359466	3.27989e-06	1.08872e-05
cg27429045	0.309811	0.629033	-0.319221	3.27553e-06	1.0874e-05
cg14966726	0.175309	0.497745	-0.322435	3.26753e-06	1.08503e-05
cg08707786	0.234949	0.551686	-0.316738	3.26209e-06	1.08337e-05
cg23146472	0.324042	0.640743	-0.316701	3.23813e-06	1.07615e-05
cg24830241	0.370811	0.680795	-0.309984	3.21794e-06	1.07004e-05
cg20116579	0.440671	0.747754	-0.307083	3.20497e-06	1.06612e-05
cg12655112	0.355752	0.681249	-0.325497	3.19458e-06	1.06292e-05
cg00316478	0.352472	0.683185	-0.330713	3.18747e-06	1.06087e-05
cg00810971	0.356085	0.658199	-0.302114	3.1813e-06	1.05905e-05
cg02869459	0.178313	0.544657	-0.366344	3.15591e-06	1.05151e-05
cg24199599	0.196087	0.543819	-0.347732	3.15455e-06	1.05113e-05
cg14228592	0.197855	0.499806	-0.301952	3.14743e-06	1.04902e-05
cg13189271	0.405533	0.733724	-0.328191	3.14614e-06	1.04864e-05
cg00803088	0.158156	0.518628	-0.360471	3.1119e-06	1.0382e-05
cg19774846	0.312011	0.615475	-0.303464	3.10254e-06	1.03539e-05
cg15556502	0.241786	0.542713	-0.300926	3.09971e-06	1.03458e-05
cg02650512	0.208897	0.526768	-0.317871	3.09101e-06	1.03199e-05
cg25322645	0.238028	0.548495	-0.310467	3.08252e-06	1.02937e-05
cg26725076	0.268275	0.596171	-0.327896	3.07443e-06	1.02693e-05
cg19513321	0.245187	0.561561	-0.316374	3.07096e-06	1.02594e-05
cg13875536	0.209054	0.53844	-0.329386	3.06271e-06	1.02357e-05
cg19984355	0.345196	0.661158	-0.315961	3.06005e-06	1.02278e-05
cg17565078	0.184069	0.48985	-0.305781	3.0548e-06	1.02124e-05
cg08369079	0.198961	0.512221	-0.31326	3.04921e-06	1.01953e-05
cg14463412	0.255106	0.584922	-0.329817	3.03384e-06	1.01489e-05
cg14603886	0.35728	0.664365	-0.307085	3.02968e-06	1.01369e-05
cg20813589	0.379174	0.727846	-0.348672	2.97959e-06	9.98553e-06
cg24939733	0.399206	0.70473	-0.305524	2.96944e-06	9.95389e-06
cg26058016	0.187561	0.495226	-0.307664	2.94925e-06	9.89255e-06
cg25317746	0.373948	0.698251	-0.324303	2.92629e-06	9.82322e-06
cg14007067	0.333179	0.678097	-0.344918	2.92568e-06	9.82128e-06
cg18369257	0.248658	0.61788	-0.369222	2.92316e-06	9.81324e-06
cg18731680	0.305984	0.606516	-0.300532	2.91718e-06	9.79456e-06
cg04028540	0.464758	0.804212	-0.339454	2.91383e-06	9.78467e-06
cg07358267	0.180081	0.508249	-0.328168	2.90822e-06	9.76838e-06
cg26404511	0.299654	0.623681	-0.324026	2.89887e-06	9.73994e-06
cg24413781	0.148537	0.4583	-0.309764	2.89398e-06	9.72512e-06
cg23286646	0.303794	0.640129	-0.336336	2.86709e-06	9.64512e-06
cg01730064	0.448004	0.767119	-0.319114	2.86491e-06	9.63874e-06
cg07923233	0.237353	0.612926	-0.375572	2.85235e-06	9.60128e-06
cg09714458	0.210739	0.555573	-0.344834	2.84887e-06	9.59061e-06
cg21329599	0.270473	0.612273	-0.3418	2.83408e-06	9.54518e-06
cg25673357	0.15037	0.465346	-0.314976	2.82859e-06	9.52816e-06
cg18143243	0.186491	0.498092	-0.311601	2.82751e-06	9.52493e-06
cg12368188	0.238808	0.582902	-0.344094	2.80578e-06	9.45945e-06
cg23621967	0.217545	0.574892	-0.357347	2.79242e-06	9.41971e-06
cg19505136	0.355972	0.663559	-0.307587	2.78743e-06	9.40487e-06
cg11804833	0.308885	0.628572	-0.319687	2.77909e-06	9.37991e-06
cg20749741	0.292626	0.683728	-0.391101	2.74986e-06	9.29211e-06
cg14227558	0.255941	0.564388	-0.308447	2.73484e-06	9.24703e-06
cg21408061	0.412127	0.716822	-0.304695	2.73363e-06	9.24335e-06
cg19352062	0.275202	0.5904	-0.315198	2.71887e-06	9.19744e-06
cg13546858	0.317071	0.629669	-0.312599	2.71594e-06	9.1881e-06
cg13774792	0.210802	0.524188	-0.313386	2.71031e-06	9.1714e-06
cg14856698	0.27988	0.580741	-0.300861	2.68224e-06	9.08656e-06
cg02104648	0.460164	0.760535	-0.300371	2.64573e-06	8.9747e-06
cg21282131	0.319219	0.684939	-0.36572	2.63178e-06	8.93275e-06
cg14214651	0.338309	0.641929	-0.30362	2.62767e-06	8.91988e-06
cg21388527	0.218454	0.555472	-0.337018	2.62727e-06	8.91865e-06
cg20923885	0.392708	0.733756	-0.341048	2.61585e-06	8.88349e-06
cg25670076	0.403401	0.703936	-0.300536	2.61311e-06	8.87543e-06
cg03717364	0.238048	0.539703	-0.301655	2.60603e-06	8.85372e-06
cg14310198	0.420605	0.739132	-0.318527	2.60447e-06	8.8493e-06
cg06318402	0.463308	0.765139	-0.301831	2.58676e-06	8.79463e-06
cg16277479	0.216595	0.573006	-0.35641	2.58663e-06	8.79427e-06
cg06285648	0.198145	0.519725	-0.32158	2.58572e-06	8.79169e-06
cg26663651	0.340551	0.659614	-0.319063	2.58013e-06	8.77519e-06
cg21684828	0.489795	0.806653	-0.316859	2.56512e-06	8.72834e-06
cg06722589	0.221163	0.561812	-0.340649	2.55948e-06	8.7108e-06
cg04855433	0.208299	0.532604	-0.324305	2.55776e-06	8.70562e-06
cg18740893	0.20958	0.566333	-0.356753	2.55691e-06	8.7033e-06
cg09387914	0.389584	0.700323	-0.310739	2.54605e-06	8.66995e-06
cg20483324	0.237342	0.555229	-0.317886	2.51783e-06	8.58485e-06
cg23528400	0.20903	0.520248	-0.311218	2.5064e-06	8.55092e-06
cg15471177	0.267946	0.582699	-0.314753	2.50187e-06	8.53721e-06
cg22487414	0.320842	0.671722	-0.350881	2.49871e-06	8.5281e-06
cg08942342	0.406078	0.711984	-0.305905	2.48862e-06	8.49622e-06
cg05136737	0.471333	0.803736	-0.332403	2.48832e-06	8.49545e-06
cg13038241	0.219705	0.522179	-0.302474	2.48427e-06	8.48286e-06
cg12699865	0.310417	0.615122	-0.304706	2.46696e-06	8.42888e-06
cg05376374	0.241404	0.578452	-0.337048	2.46234e-06	8.41487e-06
cg14780632	0.376948	0.741419	-0.364471	2.4623e-06	8.4148e-06
cg14627921	0.448406	0.750843	-0.302438	2.46179e-06	8.41326e-06
cg00476243	0.314914	0.62223	-0.307316	2.45033e-06	8.37772e-06
cg04657205	0.22502	0.542103	-0.317083	2.43134e-06	8.31988e-06
cg14060496	0.260545	0.57264	-0.312095	2.43112e-06	8.31938e-06
cg08535928	0.248979	0.576803	-0.327824	2.42448e-06	8.29896e-06
cg18627235	0.201084	0.537303	-0.336219	2.41784e-06	8.27823e-06
cg02339682	0.272075	0.594539	-0.322464	2.4145e-06	8.26818e-06
cg14242246	0.200091	0.528287	-0.328197	2.41357e-06	8.26544e-06
cg03728296	0.362546	0.715077	-0.352531	2.41327e-06	8.26461e-06
cg22921760	0.377469	0.682441	-0.304972	2.40576e-06	8.24227e-06
cg07819944	0.38083	0.691123	-0.310294	2.40567e-06	8.24205e-06
cg26053291	0.324801	0.765219	-0.440418	2.40441e-06	8.23805e-06
cg00820311	0.382299	0.727344	-0.345045	2.39715e-06	8.21513e-06
cg10010393	0.272332	0.631189	-0.358857	2.39346e-06	8.20386e-06
cg27605228	0.352365	0.685331	-0.332966	2.38005e-06	8.16126e-06
cg20677436	0.279444	0.58329	-0.303846	2.37114e-06	8.13395e-06
cg23685969	0.282983	0.604206	-0.321223	2.36333e-06	8.10994e-06
cg08354889	0.214385	0.523187	-0.308803	2.36295e-06	8.10881e-06
cg04094653	0.301788	0.628372	-0.326584	2.34492e-06	8.05375e-06
cg06854772	0.318376	0.620896	-0.30252	2.34103e-06	8.04172e-06
cg11351927	0.434279	0.743515	-0.309236	2.33934e-06	8.03635e-06
cg02562519	0.266036	0.656955	-0.39092	2.32804e-06	8.00198e-06
cg25492241	0.221916	0.549551	-0.327635	2.31689e-06	7.96748e-06
cg05345154	0.392411	0.720135	-0.327725	2.3167e-06	7.9669e-06
cg18454916	0.233353	0.583776	-0.350423	2.31532e-06	7.96252e-06
cg16613029	0.276546	0.587151	-0.310605	2.31201e-06	7.95238e-06
cg07673979	0.22396	0.538545	-0.314585	2.30832e-06	7.94101e-06
cg00085416	0.320913	0.641028	-0.320115	2.303e-06	7.92455e-06
cg03710481	0.204532	0.505606	-0.301074	2.30169e-06	7.92068e-06
cg16205861	0.337711	0.68637	-0.348659	2.28888e-06	7.88152e-06
cg01682111	0.323211	0.661315	-0.338104	2.27475e-06	7.8375e-06
cg23087992	0.295189	0.654622	-0.359433	2.27354e-06	7.83392e-06
cg03054529	0.347302	0.653813	-0.306511	2.27079e-06	7.82489e-06
cg05418333	0.420132	0.725167	-0.305035	2.26801e-06	7.81633e-06
cg27422872	0.142652	0.466625	-0.323974	2.26535e-06	7.80754e-06
cg01147550	0.189782	0.510127	-0.320345	2.23238e-06	7.70376e-06
cg18261909	0.231073	0.534997	-0.303924	2.23081e-06	7.6994e-06
cg06526693	0.251057	0.582011	-0.330954	2.23052e-06	7.69857e-06
cg02787980	0.31957	0.655734	-0.336164	2.21267e-06	7.64198e-06
cg06800849	0.39892	0.782604	-0.383685	2.20714e-06	7.62476e-06
cg07589846	0.177848	0.477915	-0.300067	2.20067e-06	7.60437e-06
cg10726725	0.452684	0.771683	-0.318999	2.19606e-06	7.58997e-06
cg00661523	0.345047	0.658422	-0.313375	2.1951e-06	7.58704e-06
cg19206040	0.274098	0.578934	-0.304836	2.17691e-06	7.53069e-06
cg05937194	0.209513	0.511518	-0.302005	2.17174e-06	7.51541e-06
cg20900050	0.268093	0.584675	-0.316582	2.1708e-06	7.51248e-06
cg11082907	0.243873	0.545763	-0.30189	2.17044e-06	7.51132e-06
cg00578154	0.157712	0.474291	-0.316579	2.16376e-06	7.49021e-06
cg15275312	0.369038	0.67056	-0.301522	2.15442e-06	7.46147e-06
cg00620018	0.289883	0.659769	-0.369886	2.13915e-06	7.41332e-06
cg13401368	0.156618	0.467987	-0.311369	2.12405e-06	7.36726e-06
cg16170936	0.210104	0.513576	-0.303472	2.1237e-06	7.36631e-06
cg11165752	0.407029	0.714444	-0.307415	2.12048e-06	7.35612e-06
cg07167168	0.240352	0.545673	-0.305321	2.11912e-06	7.35225e-06
cg05600740	0.225592	0.555644	-0.330052	2.1185e-06	7.35033e-06
cg18281101	0.0923404	0.395885	-0.303545	2.11139e-06	7.32878e-06
cg09895325	0.375852	0.704112	-0.328261	2.1024e-06	7.30102e-06
cg24094706	0.246427	0.570864	-0.324437	2.09444e-06	7.27617e-06
cg07047197	0.449137	0.769056	-0.319919	2.0817e-06	7.23598e-06
cg08817507	0.366659	0.779592	-0.412934	2.07637e-06	7.21947e-06
cg03323292	0.222815	0.543483	-0.320667	2.07607e-06	7.21851e-06
cg07315010	0.3093	0.65068	-0.34138	2.06516e-06	7.18437e-06
cg24578857	0.399777	0.820773	-0.420996	2.06285e-06	7.17757e-06
cg15454726	0.229863	0.531965	-0.302101	2.05914e-06	7.16635e-06
cg03233876	0.353901	0.661219	-0.307318	2.055e-06	7.15322e-06
cg20944305	0.401829	0.70855	-0.306721	2.04446e-06	7.11957e-06
cg21444693	0.335369	0.662475	-0.327105	2.04188e-06	7.11132e-06
cg19118797	0.140585	0.472401	-0.331817	2.0283e-06	7.06928e-06
cg06414921	0.158456	0.506184	-0.347728	2.02827e-06	7.06924e-06
cg09009074	0.262392	0.585624	-0.323232	2.02383e-06	7.05499e-06
cg04210284	0.218855	0.581807	-0.362952	2.01678e-06	7.03214e-06
cg19818271	0.309707	0.632108	-0.322401	2.01304e-06	7.02082e-06
cg14275457	0.116519	0.454236	-0.337717	2.00906e-06	7.00784e-06
cg13409248	0.247907	0.571596	-0.32369	2.00707e-06	7.00175e-06
cg15756507	0.38228	0.698404	-0.316124	2.00042e-06	6.9811e-06
cg10416593	0.337857	0.646508	-0.308651	1.99506e-06	6.96418e-06
cg13128937	0.267834	0.576256	-0.308422	1.98307e-06	6.92704e-06
cg16215203	0.166466	0.473833	-0.307368	1.97927e-06	6.91523e-06
cg18690019	0.333606	0.692605	-0.358999	1.97216e-06	6.89251e-06
cg01063509	0.406639	0.717664	-0.311025	1.96373e-06	6.86599e-06
cg15072319	0.13519	0.484424	-0.349234	1.9585e-06	6.84932e-06
cg09463917	0.358306	0.663161	-0.304855	1.95789e-06	6.84742e-06
cg23697417	0.293581	0.640194	-0.346614	1.94364e-06	6.80345e-06
cg10497884	0.183556	0.517732	-0.334176	1.9428e-06	6.8008e-06
cg26740109	0.443371	0.752152	-0.308781	1.94216e-06	6.79894e-06
cg01913970	0.231994	0.574113	-0.342118	1.94012e-06	6.79265e-06
cg24675098	0.23911	0.540338	-0.301228	1.93785e-06	6.78549e-06
cg10433812	0.185334	0.4978	-0.312466	1.9333e-06	6.77123e-06
cg15007959	0.301712	0.67781	-0.376098	1.91599e-06	6.71853e-06
cg13094752	0.338751	0.660359	-0.321608	1.91345e-06	6.71032e-06
cg19599972	0.383553	0.732792	-0.34924	1.90711e-06	6.68996e-06
cg16490692	0.224044	0.551137	-0.327093	1.8975e-06	6.66048e-06
cg03301200	0.28705	0.637358	-0.350309	1.86727e-06	6.56512e-06
cg02901006	0.31451	0.617464	-0.302954	1.83073e-06	6.44934e-06
cg04352288	0.239709	0.554445	-0.314736	1.81759e-06	6.40765e-06
cg00960700	0.179863	0.522215	-0.342352	1.80942e-06	6.38272e-06
cg06130714	0.361059	0.663265	-0.302206	1.80468e-06	6.36801e-06
cg04803843	0.221067	0.555346	-0.334279	1.7995e-06	6.3515e-06
cg16652392	0.298334	0.608499	-0.310165	1.79589e-06	6.34012e-06
cg15170605	0.338575	0.72666	-0.388085	1.79106e-06	6.32517e-06
cg05460318	0.261489	0.597054	-0.335565	1.79056e-06	6.32376e-06
cg01044637	0.400413	0.72264	-0.322227	1.78561e-06	6.30825e-06
cg06056169	0.37819	0.689811	-0.311622	1.7837e-06	6.30218e-06
cg15331500	0.414346	0.719555	-0.305209	1.78248e-06	6.29838e-06
cg07935500	0.151702	0.456394	-0.304692	1.77446e-06	6.27313e-06
cg26379258	0.329574	0.691093	-0.361519	1.77426e-06	6.27279e-06
cg06473363	0.429241	0.783072	-0.353831	1.77417e-06	6.27259e-06
cg25104397	0.424938	0.730688	-0.30575	1.7613e-06	6.23161e-06
cg26643967	0.47675	0.782551	-0.305801	1.76093e-06	6.23057e-06
cg16822939	0.355191	0.7018	-0.346608	1.74842e-06	6.19142e-06
cg02071005	0.273964	0.597035	-0.323071	1.74432e-06	6.17838e-06
cg18132916	0.214546	0.583544	-0.368997	1.74254e-06	6.17248e-06
cg23105471	0.31463	0.686858	-0.372228	1.7415e-06	6.16902e-06
cg05901579	0.202599	0.539484	-0.336885	1.7302e-06	6.13345e-06
cg13752837	0.144924	0.495815	-0.350891	1.72368e-06	6.11261e-06
cg13366219	0.216289	0.560073	-0.343784	1.71342e-06	6.07958e-06
cg01054354	0.311963	0.613884	-0.301921	1.71093e-06	6.07236e-06
cg10071882	0.216367	0.544056	-0.327689	1.70988e-06	6.06926e-06
cg01830154	0.393056	0.693498	-0.300442	1.70546e-06	6.055e-06
cg05506365	0.27249	0.600355	-0.327865	1.70209e-06	6.04458e-06
cg00558749	0.339356	0.671964	-0.332608	1.70189e-06	6.04416e-06
cg07304186	0.408294	0.715853	-0.307559	1.69969e-06	6.03699e-06
cg27167343	0.173785	0.505741	-0.331955	1.69552e-06	6.02404e-06
cg11494123	0.191633	0.49506	-0.303427	1.68706e-06	5.99639e-06
cg02220965	0.33967	0.711835	-0.372164	1.68603e-06	5.99347e-06
cg25456468	0.240185	0.569953	-0.329769	1.68089e-06	5.977e-06
cg18953784	0.2105	0.513096	-0.302596	1.67382e-06	5.95447e-06
cg14416371	0.275577	0.626577	-0.351	1.67141e-06	5.94673e-06
cg06336535	0.394737	0.705726	-0.310989	1.66751e-06	5.93379e-06
cg02919122	0.274985	0.581262	-0.306277	1.66592e-06	5.92881e-06
cg09676390	0.452728	0.768835	-0.316107	1.66342e-06	5.92081e-06
cg23472708	0.245092	0.563587	-0.318495	1.65625e-06	5.89814e-06
cg26178657	0.366059	0.680347	-0.314289	1.65212e-06	5.88505e-06
cg26363598	0.437224	0.743087	-0.305863	1.65089e-06	5.88116e-06
cg24976104	0.0882052	0.389463	-0.301258	1.64333e-06	5.85731e-06
cg02869649	0.24044	0.566774	-0.326333	1.64049e-06	5.84795e-06
cg01321816	0.42959	0.748865	-0.319275	1.63354e-06	5.82559e-06
cg09767602	0.264719	0.650353	-0.385634	1.62886e-06	5.81104e-06
cg20048050	0.192954	0.510789	-0.317834	1.62462e-06	5.79738e-06
cg01016102	0.340484	0.647666	-0.307182	1.60844e-06	5.74456e-06
cg05562381	0.173664	0.509305	-0.33564	1.59109e-06	5.68819e-06
cg17128947	0.340221	0.691032	-0.35081	1.5896e-06	5.68373e-06
cg16652741	0.275468	0.680035	-0.404567	1.5866e-06	5.6741e-06
cg09083627	0.171296	0.534139	-0.362843	1.57537e-06	5.63836e-06
cg17911788	0.261697	0.638789	-0.377092	1.5679e-06	5.61424e-06
cg09474331	0.20865	0.601919	-0.393269	1.55386e-06	5.56953e-06
cg01637551	0.146316	0.465963	-0.319647	1.55123e-06	5.56144e-06
cg02955631	0.217001	0.541235	-0.324234	1.54736e-06	5.54894e-06
cg08111446	0.281989	0.606832	-0.324842	1.5461e-06	5.54465e-06
cg21694350	0.299301	0.608439	-0.309139	1.53389e-06	5.50542e-06
cg06865119	0.252113	0.565029	-0.312916	1.5236e-06	5.47251e-06
cg19939997	0.186814	0.51688	-0.330066	1.52295e-06	5.47045e-06
cg10506882	0.233859	0.540462	-0.306603	1.52167e-06	5.46669e-06
cg23038277	0.3907	0.699178	-0.308477	1.50946e-06	5.42792e-06
cg08147389	0.374548	0.678725	-0.304177	1.50697e-06	5.41992e-06
cg08260891	0.291316	0.616284	-0.324968	1.506e-06	5.41663e-06
cg25364343	0.318465	0.65405	-0.335585	1.50402e-06	5.41057e-06
cg26313647	0.206202	0.574426	-0.368224	1.50243e-06	5.4055e-06
cg01201215	0.269361	0.571274	-0.301914	1.49637e-06	5.38592e-06
cg13633497	0.29241	0.59492	-0.30251	1.48718e-06	5.35606e-06
cg22123289	0.152349	0.45476	-0.302411	1.48669e-06	5.35467e-06
cg00012522	0.307748	0.71794	-0.410192	1.48573e-06	5.35151e-06
cg07076850	0.394464	0.724674	-0.33021	1.48334e-06	5.3437e-06
cg01542019	0.470496	0.778165	-0.307669	1.47519e-06	5.31768e-06
cg03715846	0.354677	0.674574	-0.319897	1.4751e-06	5.31742e-06
cg18069290	0.185873	0.544081	-0.358208	1.47086e-06	5.30378e-06
cg07110949	0.502845	0.87582	-0.372975	1.46437e-06	5.28388e-06
cg10823473	0.167829	0.50696	-0.339131	1.46135e-06	5.27426e-06
cg18501029	0.275042	0.64371	-0.368668	1.45637e-06	5.25824e-06
cg03310838	0.216759	0.534619	-0.317859	1.45551e-06	5.25553e-06
cg11957331	0.244221	0.645639	-0.401418	1.44839e-06	5.23187e-06
cg03911502	0.249469	0.555338	-0.305869	1.44487e-06	5.22026e-06
cg03437748	0.336629	0.738651	-0.402022	1.44065e-06	5.20674e-06
cg14891209	0.297198	0.600478	-0.30328	1.44026e-06	5.20551e-06
cg14558880	0.538158	0.847052	-0.308894	1.4387e-06	5.20064e-06
cg01704474	0.292523	0.657588	-0.365066	1.43667e-06	5.19409e-06
cg11773346	0.151681	0.489099	-0.337418	1.43106e-06	5.17594e-06
cg02003272	0.450638	0.822545	-0.371907	1.4284e-06	5.16784e-06
cg00970396	0.39782	0.731973	-0.334153	1.42038e-06	5.14145e-06
cg13273340	0.264308	0.584907	-0.320599	1.41717e-06	5.13129e-06
cg08889009	0.392074	0.714883	-0.32281	1.41684e-06	5.13026e-06
cg10042799	0.237708	0.602115	-0.364407	1.40729e-06	5.09953e-06
cg23484899	0.447443	0.773345	-0.325902	1.40676e-06	5.09773e-06
cg23427269	0.291784	0.637307	-0.345524	1.40423e-06	5.08975e-06
cg26015416	0.292165	0.607952	-0.315788	1.40337e-06	5.0871e-06
cg21786808	0.432278	0.749913	-0.317635	1.40177e-06	5.08202e-06
cg16618104	0.250509	0.572726	-0.322217	1.39833e-06	5.07087e-06
cg00043005	0.420115	0.741657	-0.321542	1.39724e-06	5.06744e-06
cg05010179	0.170431	0.531914	-0.361483	1.39558e-06	5.062e-06
cg02442436	0.228772	0.553154	-0.324382	1.39541e-06	5.06157e-06
cg02367660	0.249589	0.568818	-0.319229	1.39304e-06	5.05404e-06
cg06085877	0.180999	0.510086	-0.329087	1.38759e-06	5.03611e-06
cg19636672	0.378507	0.730126	-0.351619	1.38364e-06	5.02364e-06
cg14548777	0.251172	0.581245	-0.330073	1.38291e-06	5.02146e-06
cg21877656	0.0660863	0.400817	-0.334731	1.37228e-06	4.98675e-06
cg22605919	0.367014	0.692212	-0.325198	1.36735e-06	4.97058e-06
cg06482498	0.396129	0.737203	-0.341074	1.36436e-06	4.96088e-06
cg11239633	0.275436	0.5953	-0.319864	1.36362e-06	4.95865e-06
cg01425666	0.203586	0.519145	-0.315559	1.36281e-06	4.95583e-06
cg15157945	0.355825	0.672561	-0.316736	1.34623e-06	4.90066e-06
cg03959937	0.471191	0.782535	-0.311344	1.34537e-06	4.898e-06
cg25587091	0.314658	0.654923	-0.340265	1.3441e-06	4.89412e-06
cg26908356	0.251687	0.613513	-0.361826	1.33749e-06	4.87251e-06
cg04159901	0.166242	0.498829	-0.332587	1.33338e-06	4.85899e-06
cg19434164	0.472155	0.827684	-0.355529	1.33133e-06	4.85278e-06
cg09896346	0.206659	0.545098	-0.338439	1.32753e-06	4.8404e-06
cg18616062	0.263334	0.566515	-0.303181	1.32752e-06	4.8404e-06
cg23522611	0.1884	0.494925	-0.306525	1.32523e-06	4.83325e-06
cg19779810	0.323233	0.644239	-0.321006	1.32433e-06	4.8305e-06
cg04905434	0.154876	0.469399	-0.314523	1.3115e-06	4.78796e-06
cg11857514	0.461383	0.765181	-0.303798	1.31139e-06	4.78766e-06
cg00950265	0.256624	0.563318	-0.306694	1.30693e-06	4.77315e-06
cg12206199	0.170897	0.474703	-0.303806	1.30532e-06	4.76796e-06
cg22994281	0.0974654	0.414198	-0.316732	1.30025e-06	4.75187e-06
cg09177567	0.207863	0.566537	-0.358674	1.29426e-06	4.73266e-06
cg03967627	0.350501	0.68175	-0.331249	1.29196e-06	4.72553e-06
cg11220060	0.314255	0.617573	-0.303318	1.28409e-06	4.70019e-06
cg23223933	0.33169	0.666844	-0.335154	1.28255e-06	4.69517e-06
cg13421439	0.226289	0.572924	-0.346636	1.27865e-06	4.68196e-06
cg10322724	0.297015	0.639839	-0.342824	1.27781e-06	4.6793e-06
cg27020216	0.307264	0.620363	-0.313098	1.27559e-06	4.67204e-06
cg10243004	0.378679	0.787158	-0.40848	1.26888e-06	4.64993e-06
cg13458407	0.252982	0.553581	-0.300599	1.26796e-06	4.6471e-06
cg22059733	0.138526	0.465605	-0.327079	1.26216e-06	4.62761e-06
cg26674943	0.252321	0.575818	-0.323497	1.26029e-06	4.62173e-06
cg02886077	0.362154	0.677915	-0.315761	1.25941e-06	4.61899e-06
cg01445580	0.298193	0.655998	-0.357806	1.25787e-06	4.61419e-06
cg02505827	0.307128	0.607853	-0.300725	1.25768e-06	4.6136e-06
cg09516200	0.244486	0.568256	-0.32377	1.25644e-06	4.60934e-06
cg26484108	0.433698	0.767596	-0.333898	1.25552e-06	4.60627e-06
cg19290738	0.247441	0.568113	-0.320671	1.25477e-06	4.60383e-06
cg27262412	0.319025	0.653891	-0.334866	1.25353e-06	4.60006e-06
cg20239333	0.307732	0.612517	-0.304784	1.25052e-06	4.59047e-06
cg02011054	0.22159	0.522026	-0.300437	1.25047e-06	4.59033e-06
cg15855924	0.290542	0.605251	-0.314708	1.24922e-06	4.58634e-06
cg21660960	0.254489	0.571507	-0.317018	1.24744e-06	4.58065e-06
cg10421979	0.211647	0.572203	-0.360557	1.23497e-06	4.5398e-06
cg24000285	0.236221	0.606877	-0.370656	1.23488e-06	4.53953e-06
cg20583430	0.275942	0.594948	-0.319006	1.22739e-06	4.5144e-06
cg00744351	0.208711	0.561097	-0.352386	1.22717e-06	4.51366e-06
cg13916877	0.368768	0.679254	-0.310485	1.22632e-06	4.51071e-06
cg16426714	0.207059	0.58785	-0.380791	1.21935e-06	4.48796e-06
cg27372898	0.205886	0.537608	-0.331722	1.21396e-06	4.46979e-06
cg17464383	0.344026	0.665197	-0.321171	1.21126e-06	4.46099e-06
cg27234864	0.290382	0.64744	-0.357058	1.2104e-06	4.45817e-06
cg27184585	0.392968	0.698979	-0.30601	1.20896e-06	4.45347e-06
cg16411445	0.438669	0.77185	-0.333181	1.20605e-06	4.44375e-06
cg19093370	0.436994	0.823615	-0.386621	1.20516e-06	4.44084e-06
cg03226737	0.336166	0.667926	-0.33176	1.19825e-06	4.41797e-06
cg05541460	0.377344	0.6775	-0.300156	1.19793e-06	4.41692e-06
cg25345738	0.299521	0.628123	-0.328602	1.18977e-06	4.38968e-06
cg19675778	0.190383	0.51314	-0.322757	1.18826e-06	4.38458e-06
cg26834169	0.159145	0.493133	-0.333988	1.18336e-06	4.36838e-06
cg03963327	0.156519	0.462777	-0.306258	1.18251e-06	4.36561e-06
cg18328206	0.151273	0.464977	-0.313704	1.17897e-06	4.35372e-06
cg19027636	0.407191	0.754921	-0.34773	1.17671e-06	4.34606e-06
cg25772418	0.283528	0.61385	-0.330322	1.17397e-06	4.33774e-06
cg00264129	0.502541	0.804507	-0.301966	1.173e-06	4.33453e-06
cg24262654	0.373587	0.688301	-0.314714	1.17058e-06	4.32684e-06
cg17285225	0.183073	0.487859	-0.304786	1.15944e-06	4.29028e-06
cg26331172	0.299249	0.601167	-0.301919	1.15909e-06	4.28908e-06
cg24453580	0.207703	0.62992	-0.422217	1.14997e-06	4.2593e-06
cg16184495	0.245129	0.576087	-0.330958	1.14684e-06	4.24874e-06
cg14375345	0.27997	0.585215	-0.305245	1.14491e-06	4.24229e-06
cg04235519	0.192081	0.514638	-0.322558	1.14472e-06	4.24185e-06
cg27477373	0.236153	0.550267	-0.314115	1.14202e-06	4.23344e-06
cg23272632	0.182548	0.508164	-0.325616	1.13994e-06	4.22663e-06
cg03403065	0.314752	0.627959	-0.313206	1.13896e-06	4.22348e-06
cg08645860	0.196001	0.518411	-0.32241	1.13759e-06	4.21893e-06
cg09892426	0.168548	0.475083	-0.306535	1.13627e-06	4.21453e-06
cg06948937	0.403451	0.727647	-0.324196	1.13334e-06	4.20448e-06
cg23045594	0.195806	0.554424	-0.358618	1.12765e-06	4.18523e-06
cg01939477	0.274067	0.587742	-0.313675	1.12561e-06	4.17837e-06
cg06377473	0.297425	0.600808	-0.303383	1.1213e-06	4.16424e-06
cg16389901	0.237198	0.621253	-0.384055	1.11984e-06	4.1591e-06
cg23463269	0.329216	0.634999	-0.305783	1.11718e-06	4.14999e-06
cg09792881	0.251236	0.565097	-0.313861	1.11602e-06	4.14616e-06
cg00375250	0.266976	0.567625	-0.300649	1.10154e-06	4.09736e-06
cg24693053	0.226578	0.550545	-0.323967	1.0968e-06	4.0813e-06
cg11799650	0.358229	0.670585	-0.312357	1.09517e-06	4.07594e-06
cg02179473	0.704866	0.380333	0.324532	1.0947e-06	4.07434e-06
cg14289511	0.353945	0.681768	-0.327823	1.09172e-06	4.0646e-06
cg04293733	0.203285	0.521735	-0.31845	1.09045e-06	4.06027e-06
cg01435118	0.507289	0.808192	-0.300903	1.08737e-06	4.05023e-06
cg05771369	0.300846	0.622309	-0.321463	1.08633e-06	4.04668e-06
cg13673837	0.248686	0.612704	-0.364018	1.08544e-06	4.04367e-06
cg12510535	0.261738	0.571726	-0.309988	1.08505e-06	4.04231e-06
cg00259518	0.366869	0.687482	-0.320613	1.08215e-06	4.03244e-06
cg13922121	0.324543	0.628841	-0.304298	1.08042e-06	4.02694e-06
cg25351996	0.223911	0.618062	-0.394152	1.07616e-06	4.01256e-06
cg02816525	0.422833	0.740564	-0.31773	1.07294e-06	4.00174e-06
cg25642476	0.297695	0.602939	-0.305243	1.07214e-06	3.99922e-06
cg23774356	0.374171	0.733172	-0.359	1.07199e-06	3.99881e-06
cg21210994	0.146009	0.468393	-0.322384	1.06373e-06	3.97106e-06
cg08237401	0.279452	0.580528	-0.301076	1.06138e-06	3.96306e-06
cg08360511	0.27206	0.61075	-0.33869	1.06052e-06	3.96023e-06
cg12189551	0.306918	0.608859	-0.301941	1.0577e-06	3.95105e-06
cg00267596	0.222056	0.604733	-0.382677	1.05535e-06	3.94345e-06
cg08584665	0.465334	0.768526	-0.303193	1.05184e-06	3.9318e-06
cg11397854	0.281016	0.599593	-0.318577	1.0504e-06	3.92708e-06
cg22906700	0.172145	0.479032	-0.306887	1.04756e-06	3.91726e-06
cg00126959	0.248456	0.591731	-0.343275	1.04744e-06	3.91693e-06
cg10909080	0.34737	0.656305	-0.308936	1.04638e-06	3.91339e-06
cg19248656	0.311443	0.674551	-0.363108	1.04594e-06	3.91194e-06
cg03661110	0.291968	0.6247	-0.332732	1.0426e-06	3.90084e-06
cg22226592	0.338854	0.666008	-0.327154	1.04183e-06	3.89831e-06
cg09449988	0.288181	0.601226	-0.313045	1.0388e-06	3.88825e-06
cg13889934	0.247667	0.584768	-0.337101	1.0374e-06	3.88383e-06
cg02471132	0.287573	0.610832	-0.323259	1.03329e-06	3.8705e-06
cg14213590	0.23815	0.609084	-0.370934	1.02832e-06	3.85333e-06
cg10585648	0.208121	0.532486	-0.324365	1.02709e-06	3.84897e-06
cg11966450	0.189829	0.498457	-0.308627	1.02505e-06	3.84217e-06
cg19641804	0.366054	0.679093	-0.313039	1.02128e-06	3.82958e-06
cg06677321	0.260801	0.575383	-0.314582	1.01476e-06	3.80792e-06
cg16400794	0.314315	0.701741	-0.387426	1.01327e-06	3.80289e-06
cg08584377	0.150843	0.502835	-0.351992	1.01318e-06	3.80262e-06
cg25508679	0.224056	0.526393	-0.302337	1.01114e-06	3.79565e-06
cg00350003	0.12523	0.426698	-0.301468	1.00927e-06	3.78925e-06
cg08257257	0.431166	0.755718	-0.324552	1.00602e-06	3.77887e-06
cg22797735	0.298348	0.598606	-0.300258	1.00568e-06	3.77789e-06
cg24613479	0.136105	0.480928	-0.344824	1.00158e-06	3.76432e-06
cg05527869	0.20395	0.56378	-0.359829	1.00038e-06	3.76024e-06
cg20988616	0.454234	0.805709	-0.351475	9.9797e-07	3.75213e-06
cg06015422	0.414968	0.730129	-0.315161	9.9734e-07	3.7499e-06
cg01740020	0.233607	0.536929	-0.303322	9.94155e-07	3.73892e-06
cg13818573	0.205488	0.507807	-0.302319	9.91634e-07	3.73053e-06
cg09578353	0.270112	0.574845	-0.304733	9.90569e-07	3.72707e-06
cg22866015	0.262427	0.611077	-0.348649	9.9039e-07	3.72644e-06
cg27424226	0.104236	0.430285	-0.326049	9.76851e-07	3.68074e-06
cg06194602	0.483123	0.790213	-0.30709	9.76033e-07	3.67802e-06
cg12683120	0.340685	0.658399	-0.317714	9.74723e-07	3.67375e-06
cg08227290	0.41119	0.7393	-0.32811	9.73997e-07	3.67142e-06
cg06205614	0.203844	0.506936	-0.303093	9.7396e-07	3.67133e-06
cg11576513	0.21119	0.514673	-0.303483	9.66608e-07	3.64668e-06
cg19282443	0.408413	0.721983	-0.31357	9.65825e-07	3.64413e-06
cg01797899	0.283639	0.616313	-0.332674	9.64311e-07	3.6393e-06
cg11685394	0.172647	0.476302	-0.303655	9.63317e-07	3.63578e-06
cg13870776	0.160139	0.489661	-0.329523	9.57747e-07	3.61678e-06
cg26246840	0.35703	0.664763	-0.307734	9.45933e-07	3.57724e-06
cg21284680	0.29691	0.66225	-0.36534	9.4528e-07	3.57503e-06
cg12510708	0.377963	0.714146	-0.336183	9.40942e-07	3.56028e-06
cg08390994	0.299859	0.606129	-0.30627	9.39418e-07	3.55517e-06
cg10619318	0.367979	0.701876	-0.333897	9.39049e-07	3.55408e-06
cg00044354	0.283134	0.607586	-0.324452	9.37746e-07	3.54971e-06
cg11667020	0.20483	0.528099	-0.323269	9.37269e-07	3.54825e-06
cg18538662	0.164663	0.530074	-0.365412	9.37093e-07	3.54767e-06
cg00794178	0.214063	0.551054	-0.336991	9.34226e-07	3.53842e-06
cg22333214	0.244562	0.628885	-0.384323	9.33254e-07	3.53513e-06
cg11729169	0.099351	0.420569	-0.321218	9.30566e-07	3.52625e-06
cg08162473	0.224174	0.526508	-0.302334	9.29744e-07	3.52356e-06
cg18724912	0.435599	0.760487	-0.324888	9.27917e-07	3.51724e-06
cg18691564	0.209038	0.512723	-0.303686	9.26779e-07	3.51365e-06
cg17084044	0.363716	0.670262	-0.306546	9.2262e-07	3.49927e-06
cg25505476	0.185709	0.513086	-0.327377	9.22283e-07	3.49829e-06
cg00261781	0.151377	0.506703	-0.355326	9.17621e-07	3.48274e-06
cg15738800	0.373107	0.678798	-0.305691	9.17374e-07	3.48193e-06
cg14457782	0.342568	0.702529	-0.359962	9.1505e-07	3.47375e-06
cg22871908	0.329498	0.685626	-0.356128	9.14743e-07	3.47276e-06
cg24716879	0.237717	0.564117	-0.326399	9.11858e-07	3.46314e-06
cg06943420	0.369086	0.672764	-0.303678	9.11733e-07	3.46273e-06
cg14594187	0.201889	0.578991	-0.377102	9.1022e-07	3.45771e-06
cg10356613	0.210047	0.588697	-0.378649	9.06372e-07	3.44483e-06
cg24522804	0.155594	0.459771	-0.304177	9.04635e-07	3.43886e-06
cg06556702	0.265595	0.581194	-0.315598	9.03843e-07	3.43615e-06
cg06177627	0.213762	0.516724	-0.302962	8.99712e-07	3.42225e-06
cg01421119	0.317415	0.630987	-0.313572	8.98501e-07	3.41811e-06
cg26701943	0.14321	0.443441	-0.300231	8.92893e-07	3.39911e-06
cg23930945	0.281245	0.591998	-0.310753	8.87739e-07	3.3817e-06
cg16332256	0.32086	0.621521	-0.300661	8.87314e-07	3.38033e-06
cg19718309	0.160196	0.508449	-0.348253	8.79008e-07	3.35208e-06
cg21102477	0.254114	0.560685	-0.306571	8.79e-07	3.35208e-06
cg18236421	0.190514	0.568898	-0.378384	8.78948e-07	3.35193e-06
cg13909534	0.192787	0.514443	-0.321656	8.77738e-07	3.34786e-06
cg16364121	0.368296	0.696827	-0.328531	8.63503e-07	3.29951e-06
cg05642789	0.281307	0.61667	-0.335363	8.63275e-07	3.29876e-06
cg26917540	0.213154	0.515199	-0.302046	8.62179e-07	3.2951e-06
cg15818925	0.516617	0.826465	-0.309848	8.58426e-07	3.28222e-06
cg26885821	0.18425	0.53357	-0.34932	8.55524e-07	3.27226e-06
cg25028542	0.203084	0.507781	-0.304697	8.51316e-07	3.25802e-06
cg09019803	0.153967	0.461698	-0.307731	8.496e-07	3.25193e-06
cg20046608	0.213222	0.565424	-0.352202	8.4673e-07	3.24199e-06
cg05374982	0.254228	0.59247	-0.338242	8.46014e-07	3.23945e-06
cg02098923	0.236173	0.551951	-0.315778	8.45731e-07	3.23841e-06
cg27640064	0.404902	0.71816	-0.313258	8.43406e-07	3.23042e-06
cg26306976	0.431782	0.739715	-0.307933	8.40459e-07	3.22013e-06
cg24495982	0.153011	0.484278	-0.331267	8.40012e-07	3.21854e-06
cg24871540	0.287118	0.608541	-0.321423	8.38365e-07	3.21275e-06
cg15815084	0.258589	0.585919	-0.32733	8.34954e-07	3.20079e-06
cg01419831	0.231293	0.534594	-0.303302	8.34594e-07	3.19957e-06
cg00633736	0.193854	0.512696	-0.318841	8.3294e-07	3.19402e-06
cg15050390	0.20195	0.514638	-0.312688	8.31415e-07	3.18888e-06
cg21502255	0.214935	0.546963	-0.332028	8.3104e-07	3.1876e-06
cg00951770	0.447825	0.776319	-0.328494	8.30554e-07	3.18593e-06
cg23602058	0.364827	0.688017	-0.32319	8.26315e-07	3.17121e-06
cg07283152	0.288116	0.595301	-0.307184	8.21349e-07	3.15403e-06
cg05638439	0.411619	0.777864	-0.366245	8.1573e-07	3.13479e-06
cg13725958	0.412544	0.713342	-0.300797	8.13679e-07	3.12788e-06
cg24133547	0.286019	0.69459	-0.408571	8.12065e-07	3.12238e-06
cg24334174	0.447394	0.747547	-0.300153	7.99458e-07	3.07857e-06
cg15921239	0.405286	0.714981	-0.309695	7.98649e-07	3.07587e-06
cg16064793	0.308633	0.663252	-0.354619	7.96776e-07	3.06913e-06
cg16900980	0.165193	0.469295	-0.304102	7.88782e-07	3.04239e-06
cg04628008	0.166424	0.508097	-0.341673	7.87257e-07	3.03719e-06
cg16485682	0.167353	0.494304	-0.326951	7.86952e-07	3.03609e-06
cg24533913	0.190247	0.49942	-0.309173	7.84136e-07	3.02662e-06
cg21762523	0.253578	0.576512	-0.322934	7.83589e-07	3.02466e-06
cg01554451	0.480505	0.794322	-0.313817	7.82336e-07	3.02043e-06
cg10348756	0.220832	0.54209	-0.321258	7.82035e-07	3.01931e-06
cg14307853	0.349455	0.714332	-0.364877	7.77319e-07	3.0032e-06
cg25840538	0.308513	0.611836	-0.303323	7.76844e-07	3.00155e-06
cg09017235	0.443291	0.745739	-0.302449	7.76736e-07	3.00117e-06
cg09457469	0.234461	0.552286	-0.317826	7.75173e-07	2.996e-06
cg02783889	0.196994	0.507566	-0.310572	7.74794e-07	2.99483e-06
cg07883696	0.553676	0.861918	-0.308242	7.73429e-07	2.99004e-06
cg08814105	0.157651	0.493292	-0.33564	7.70654e-07	2.98048e-06
cg14649507	0.347322	0.667706	-0.320385	7.66368e-07	2.9658e-06
cg12343182	0.228529	0.562938	-0.334409	7.66147e-07	2.96515e-06
cg16681421	0.396996	0.707511	-0.310516	7.65442e-07	2.96268e-06
cg13065228	0.461576	0.804005	-0.342429	7.65369e-07	2.96255e-06
cg26880493	0.230302	0.550243	-0.319941	7.64674e-07	2.96012e-06
cg04053108	0.362731	0.678012	-0.315281	7.64532e-07	2.95968e-06
cg05852052	0.38602	0.775551	-0.389531	7.61049e-07	2.94756e-06
cg02672332	0.303853	0.649789	-0.345936	7.59943e-07	2.94365e-06
cg24122124	0.142563	0.468825	-0.326262	7.59051e-07	2.94082e-06
cg07924503	0.325316	0.630957	-0.305641	7.54907e-07	2.92656e-06
cg00800993	0.195663	0.529353	-0.33369	7.5409e-07	2.92398e-06
cg20341089	0.36463	0.674716	-0.310086	7.4956e-07	2.90806e-06
cg10782380	0.122819	0.447302	-0.324483	7.47293e-07	2.90046e-06
cg16437728	0.329474	0.690016	-0.360542	7.44923e-07	2.89196e-06
cg08909802	0.282921	0.641111	-0.358189	7.40194e-07	2.87554e-06
cg01558909	0.161753	0.466871	-0.305118	7.36229e-07	2.86137e-06
cg09011742	0.127315	0.447806	-0.320491	7.36208e-07	2.86136e-06
cg11120551	0.391212	0.713954	-0.322742	7.35653e-07	2.85956e-06
cg20598333	0.32453	0.665901	-0.341371	7.32075e-07	2.84737e-06
cg24880701	0.226201	0.609035	-0.382833	7.31782e-07	2.84644e-06
cg22857963	0.311546	0.649749	-0.338203	7.2809e-07	2.83369e-06
cg25535587	0.318295	0.687751	-0.369455	7.27468e-07	2.83155e-06
cg12476763	0.351779	0.666539	-0.31476	7.26121e-07	2.827e-06
cg17393458	0.394317	0.70395	-0.309633	7.25951e-07	2.82647e-06
cg12940439	0.245366	0.561232	-0.315866	7.24663e-07	2.82198e-06
cg15646795	0.264455	0.604189	-0.339733	7.19494e-07	2.80387e-06
cg27139836	0.248318	0.635583	-0.387265	7.17487e-07	2.79686e-06
cg21394039	0.312921	0.640048	-0.327126	7.17261e-07	2.79612e-06
cg20540209	0.221089	0.543374	-0.322285	7.16905e-07	2.79487e-06
cg16468914	0.20663	0.590767	-0.384137	7.16285e-07	2.79269e-06
cg07104818	0.244156	0.567306	-0.32315	7.15475e-07	2.78986e-06
cg21951478	0.264341	0.659384	-0.395043	7.12927e-07	2.78076e-06
cg03790908	0.124671	0.442207	-0.317536	7.10797e-07	2.77309e-06
cg23383138	0.334596	0.646791	-0.312196	7.09413e-07	2.76832e-06
cg19192585	0.208858	0.575206	-0.366348	7.07796e-07	2.76267e-06
cg20979153	0.208024	0.520961	-0.312936	7.05182e-07	2.754e-06
cg19990744	0.27898	0.66611	-0.38713	7.00917e-07	2.73931e-06
cg14765646	0.367136	0.725058	-0.357922	6.99188e-07	2.73353e-06
cg17049889	0.0923462	0.396049	-0.303703	6.99077e-07	2.73323e-06
cg05204798	0.215802	0.528011	-0.312209	6.98694e-07	2.73194e-06
cg13022129	0.41665	0.720703	-0.304053	6.94374e-07	2.7167e-06
cg10089801	0.289377	0.594454	-0.305077	6.9232e-07	2.70972e-06
cg20049415	0.333654	0.645509	-0.311855	6.90695e-07	2.70419e-06
cg12323347	0.27559	0.587016	-0.311426	6.90331e-07	2.70297e-06
cg25009842	0.504242	0.813695	-0.309453	6.88857e-07	2.69795e-06
cg20740903	0.360728	0.675265	-0.314538	6.8382e-07	2.68033e-06
cg13442428	0.137389	0.509511	-0.372122	6.83114e-07	2.67793e-06
cg07003632	0.191357	0.53083	-0.339473	6.82708e-07	2.67644e-06
cg27533288	0.287219	0.591919	-0.304701	6.81705e-07	2.67268e-06
cg15055553	0.34474	0.6478	-0.303059	6.77703e-07	2.65844e-06
cg17484154	0.168987	0.474803	-0.305816	6.77364e-07	2.65724e-06
cg18705408	0.187746	0.536969	-0.349223	6.77053e-07	2.65612e-06
cg02033258	0.119893	0.426994	-0.307101	6.75583e-07	2.65137e-06
cg05860195	0.37413	0.726704	-0.352574	6.73883e-07	2.6454e-06
cg12743970	0.356583	0.739262	-0.382679	6.73491e-07	2.6441e-06
cg10496082	0.19816	0.589363	-0.391203	6.73094e-07	2.64287e-06
cg22025263	0.451925	0.775301	-0.323377	6.67574e-07	2.6235e-06
cg07313835	0.253729	0.578657	-0.324928	6.65806e-07	2.61735e-06
cg04934382	0.356306	0.665967	-0.309661	6.65744e-07	2.61714e-06
cg17236169	0.263922	0.577658	-0.313736	6.64404e-07	2.6124e-06
cg23644624	0.257548	0.559982	-0.302434	6.64176e-07	2.61157e-06
cg26556385	0.230543	0.579251	-0.348708	6.6406e-07	2.61115e-06
cg24073122	0.363728	0.676922	-0.313194	6.63358e-07	2.60889e-06
cg04295144	0.393719	0.761764	-0.368045	6.62912e-07	2.6073e-06
cg12687926	0.182057	0.52218	-0.340123	6.60526e-07	2.59908e-06
cg19902394	0.280804	0.598608	-0.317804	6.59391e-07	2.59527e-06
cg07694806	0.478415	0.80015	-0.321735	6.56686e-07	2.58561e-06
cg27037018	0.23898	0.616065	-0.377085	6.56553e-07	2.58519e-06
cg20931042	0.224451	0.586969	-0.362518	6.56361e-07	2.58453e-06
cg02924562	0.220571	0.63178	-0.411209	6.55555e-07	2.58171e-06
cg25100871	0.29644	0.611343	-0.314903	6.54425e-07	2.57781e-06
cg11787160	0.386563	0.750448	-0.363885	6.52726e-07	2.57195e-06
cg19616230	0.255987	0.612738	-0.356751	6.49892e-07	2.56183e-06
cg05615763	0.226441	0.53227	-0.305829	6.49877e-07	2.5618e-06
cg08983961	0.268074	0.577287	-0.309213	6.48934e-07	2.55848e-06
cg01160311	0.33784	0.654011	-0.316171	6.48186e-07	2.55589e-06
cg05963618	0.264652	0.594237	-0.329585	6.47929e-07	2.555e-06
cg27427234	0.195735	0.522715	-0.32698	6.47908e-07	2.55499e-06
cg12840502	0.25399	0.614958	-0.360968	6.47602e-07	2.55394e-06
cg03082924	0.33668	0.640431	-0.303751	6.43709e-07	2.54025e-06
cg13945644	0.129528	0.470688	-0.341159	6.43319e-07	2.53887e-06
cg16206564	0.349129	0.661951	-0.312822	6.41616e-07	2.53299e-06
cg26357587	0.450419	0.750931	-0.300512	6.41443e-07	2.53243e-06
cg19591206	0.261271	0.576796	-0.315524	6.40969e-07	2.53072e-06
cg09045647	0.131497	0.463049	-0.331551	6.39705e-07	2.52622e-06
cg05901543	0.432114	0.743744	-0.311631	6.37793e-07	2.51957e-06
cg19704805	0.227406	0.593663	-0.366257	6.35105e-07	2.5101e-06
cg03173528	0.442555	0.807429	-0.364874	6.34848e-07	2.50918e-06
cg00773902	0.401138	0.740414	-0.339276	6.33594e-07	2.50487e-06
cg00598429	0.208522	0.549114	-0.340592	6.32285e-07	2.50024e-06
cg16629469	0.166241	0.468817	-0.302576	6.31392e-07	2.49715e-06
cg06630737	0.284381	0.597252	-0.312871	6.29926e-07	2.49202e-06
cg22583148	0.377579	0.680503	-0.302924	6.26548e-07	2.4799e-06
cg03395191	0.313042	0.624878	-0.311835	6.26424e-07	2.47944e-06
cg10899904	0.201914	0.534385	-0.332471	6.21865e-07	2.46363e-06
cg19949441	0.141811	0.5277	-0.385889	6.21275e-07	2.46149e-06
cg17516825	0.226728	0.548139	-0.321411	6.21087e-07	2.46087e-06
cg11361387	0.254149	0.558053	-0.303903	6.20633e-07	2.45926e-06
cg13089299	0.375331	0.679607	-0.304275	6.18729e-07	2.45241e-06
cg06412669	0.347945	0.690579	-0.342634	6.17107e-07	2.44651e-06
cg03714619	0.421867	0.725738	-0.303872	6.13861e-07	2.43508e-06
cg10523105	0.257318	0.622297	-0.364979	6.13373e-07	2.43345e-06
cg07063351	0.357075	0.664725	-0.30765	6.11086e-07	2.42553e-06
cg09656382	0.300103	0.64975	-0.349647	6.10123e-07	2.42212e-06
cg11744767	0.364296	0.704472	-0.340176	6.08756e-07	2.41774e-06
cg27549878	0.178544	0.545855	-0.367311	6.08096e-07	2.4154e-06
cg10188823	0.34039	0.662657	-0.322268	6.05456e-07	2.40597e-06
cg05540913	0.402858	0.717334	-0.314476	6.05092e-07	2.40464e-06
cg18357048	0.26253	0.626709	-0.364179	6.02632e-07	2.39629e-06
cg15009575	0.344744	0.682764	-0.33802	6.01911e-07	2.39385e-06
cg11453058	0.271141	0.577043	-0.305902	5.99648e-07	2.3858e-06
cg10390305	0.153254	0.464366	-0.311112	5.99551e-07	2.38545e-06
cg02002231	0.156961	0.478791	-0.32183	5.98428e-07	2.38165e-06
cg16430909	0.153123	0.46387	-0.310747	5.98291e-07	2.38119e-06
cg18671554	0.397514	0.717344	-0.31983	5.97814e-07	2.37954e-06
cg12121643	0.265166	0.593793	-0.328627	5.97492e-07	2.37842e-06
cg05009684	0.233462	0.579759	-0.346298	5.97285e-07	2.37771e-06
cg00770085	0.151324	0.45806	-0.306736	5.97063e-07	2.37686e-06
cg06805280	0.362147	0.672965	-0.310818	5.9278e-07	2.36179e-06
cg23717186	0.377981	0.715229	-0.337249	5.91638e-07	2.35776e-06
cg02747254	0.327813	0.637172	-0.309359	5.89868e-07	2.35134e-06
cg03324821	0.152193	0.539101	-0.386909	5.86184e-07	2.33762e-06
cg04100696	0.264291	0.594364	-0.330073	5.83877e-07	2.32953e-06
cg09645574	0.36418	0.667233	-0.303053	5.83299e-07	2.3275e-06
cg06750038	0.35993	0.661895	-0.301966	5.83113e-07	2.3269e-06
cg06273075	0.281458	0.592971	-0.311514	5.80363e-07	2.31712e-06
cg25387624	0.403692	0.71986	-0.316169	5.79754e-07	2.31502e-06
cg09827761	0.284715	0.634971	-0.350256	5.78635e-07	2.31115e-06
cg04890495	0.141373	0.484713	-0.343341	5.7826e-07	2.30995e-06
cg12737152	0.204974	0.522877	-0.317903	5.78075e-07	2.30934e-06
cg17628249	0.438691	0.765399	-0.326709	5.77836e-07	2.30844e-06
cg00578304	0.438536	0.74498	-0.306445	5.77162e-07	2.30607e-06
cg06820586	0.168806	0.488181	-0.319374	5.74684e-07	2.29709e-06
cg14344315	0.116472	0.430082	-0.31361	5.74407e-07	2.29611e-06
cg04131431	0.225841	0.527901	-0.30206	5.7372e-07	2.29357e-06
cg06268694	0.295061	0.647545	-0.352483	5.72805e-07	2.29021e-06
cg10962535	0.293635	0.601442	-0.307807	5.72036e-07	2.28745e-06
cg00381442	0.44648	0.747754	-0.301274	5.71704e-07	2.28627e-06
cg15460872	0.343008	0.727816	-0.384809	5.70561e-07	2.28207e-06
cg03642425	0.101205	0.436369	-0.335164	5.70154e-07	2.28072e-06
cg08830672	0.383603	0.809848	-0.426246	5.69595e-07	2.27873e-06
cg18727742	0.23313	0.605603	-0.372473	5.66811e-07	2.2687e-06
cg03722871	0.147334	0.48211	-0.334776	5.66139e-07	2.26651e-06
cg10313197	0.448009	0.782584	-0.334575	5.63369e-07	2.25642e-06
cg12630479	0.299332	0.608578	-0.309246	5.62536e-07	2.25358e-06
cg22017213	0.211242	0.55839	-0.347149	5.60414e-07	2.24612e-06
cg00393247	0.376182	0.728813	-0.352631	5.60276e-07	2.24572e-06
cg07628769	0.174812	0.50592	-0.331108	5.59851e-07	2.24413e-06
cg00808403	0.30463	0.619679	-0.315049	5.59472e-07	2.24276e-06
cg09777775	0.117979	0.432599	-0.31462	5.55777e-07	2.22951e-06
cg25483003	0.181172	0.509608	-0.328435	5.55168e-07	2.22738e-06
cg05606351	0.245648	0.585701	-0.340053	5.53136e-07	2.22006e-06
cg03670452	0.32421	0.644186	-0.319976	5.52249e-07	2.21694e-06
cg00926318	0.222025	0.534394	-0.312369	5.47597e-07	2.20006e-06
cg01982516	0.159027	0.48704	-0.328013	5.4543e-07	2.1925e-06
cg18477204	0.208217	0.546833	-0.338616	5.45013e-07	2.19105e-06
cg26205859	0.330496	0.685012	-0.354516	5.44918e-07	2.19078e-06
cg18011045	0.104436	0.453761	-0.349324	5.44517e-07	2.18937e-06
cg23302682	0.176444	0.568202	-0.391758	5.43943e-07	2.18743e-06
cg23152743	0.175575	0.495913	-0.320338	5.40913e-07	2.1768e-06
cg05704832	0.491934	0.812161	-0.320227	5.36396e-07	2.16065e-06
cg24493446	0.22526	0.542213	-0.316953	5.36127e-07	2.15976e-06
cg27023727	0.328706	0.65149	-0.322783	5.34824e-07	2.15507e-06
cg22052291	0.15376	0.460953	-0.307193	5.34776e-07	2.15491e-06
cg02438164	0.329677	0.645485	-0.315808	5.34371e-07	2.1535e-06
cg19106932	0.382259	0.745312	-0.363052	5.34051e-07	2.15238e-06
cg22321572	0.341732	0.685683	-0.343951	5.32502e-07	2.14689e-06
cg05396397	0.383318	0.701412	-0.318094	5.2985e-07	2.13726e-06
cg26342671	0.121994	0.439223	-0.31723	5.28198e-07	2.13118e-06
cg13798146	0.288821	0.644527	-0.355706	5.27977e-07	2.13045e-06
cg04018325	0.272862	0.576893	-0.304032	5.27355e-07	2.12825e-06
cg24828620	0.181268	0.538688	-0.357419	5.26418e-07	2.12494e-06
cg22396755	0.234684	0.576611	-0.341927	5.26096e-07	2.12386e-06
cg22693702	0.195204	0.501843	-0.306639	5.24833e-07	2.11937e-06
cg18405539	0.0697015	0.387929	-0.318228	5.24072e-07	2.11664e-06
cg22959667	0.154389	0.518134	-0.363745	5.23331e-07	2.11394e-06
cg07608611	0.281949	0.587566	-0.305617	5.22813e-07	2.11204e-06
cg24517738	0.229841	0.538421	-0.30858	5.22788e-07	2.11197e-06
cg14511156	0.340436	0.643426	-0.302991	5.20417e-07	2.10331e-06
cg16470309	0.119248	0.419474	-0.300227	5.18894e-07	2.09758e-06
cg14347300	0.337604	0.649285	-0.311681	5.18597e-07	2.09644e-06
cg00712390	0.270108	0.599761	-0.329653	5.18277e-07	2.09528e-06
cg26924440	0.395371	0.728717	-0.333347	5.18035e-07	2.09441e-06
cg02409878	0.241926	0.54828	-0.306353	5.17322e-07	2.09169e-06
cg06778853	0.235573	0.54888	-0.313307	5.16024e-07	2.08713e-06
cg14874750	0.313339	0.665854	-0.352514	5.1112e-07	2.06922e-06
cg23898497	0.287819	0.598371	-0.310552	5.10717e-07	2.06775e-06
cg01045697	0.476189	0.83255	-0.35636	5.10599e-07	2.06735e-06
cg18021716	0.21268	0.543353	-0.330673	5.08482e-07	2.05967e-06
cg08062858	0.280263	0.606559	-0.326296	5.07282e-07	2.05531e-06
cg06864047	0.333025	0.701748	-0.368723	5.06188e-07	2.0514e-06
cg25934064	0.431696	0.74405	-0.312354	5.06021e-07	2.05086e-06
cg16762849	0.407023	0.716166	-0.309143	5.05774e-07	2.05004e-06
cg04889106	0.197367	0.565092	-0.367726	5.04534e-07	2.0457e-06
cg22707397	0.179925	0.559733	-0.379808	5.03809e-07	2.04323e-06
cg02165799	0.268164	0.572022	-0.303857	5.03753e-07	2.04308e-06
cg26708940	0.307846	0.615906	-0.30806	5.03435e-07	2.04193e-06
cg07531268	0.164132	0.476811	-0.31268	5.01973e-07	2.03679e-06
cg22646324	0.232927	0.548081	-0.315155	5.01633e-07	2.0355e-06
cg10734240	0.228317	0.531092	-0.302776	5.0048e-07	2.03152e-06
cg04806562	0.366062	0.685779	-0.319717	4.99547e-07	2.02792e-06
cg20493960	0.253324	0.586237	-0.332914	4.99409e-07	2.02738e-06
cg09687907	0.528742	0.843813	-0.315071	4.98279e-07	2.02333e-06
cg23684682	0.223258	0.530025	-0.306767	4.97322e-07	2.01981e-06
cg20643952	0.249361	0.590968	-0.341607	4.97226e-07	2.01948e-06
cg03698948	0.322588	0.64982	-0.327232	4.94009e-07	2.00762e-06
cg18630040	0.179835	0.556854	-0.377019	4.93528e-07	2.00583e-06
cg24136700	0.213485	0.539043	-0.325558	4.91864e-07	1.9998e-06
cg10112017	0.293452	0.59999	-0.306538	4.90983e-07	1.99656e-06
cg13160221	0.194439	0.51328	-0.318841	4.90527e-07	1.99484e-06
cg14221825	0.12548	0.506044	-0.380564	4.88776e-07	1.98871e-06
cg09166659	0.156919	0.474189	-0.317271	4.88699e-07	1.98845e-06
cg18266783	0.412521	0.73561	-0.32309	4.8693e-07	1.98207e-06
cg27619457	0.379626	0.686308	-0.306683	4.8655e-07	1.98075e-06
cg13136036	0.256666	0.558183	-0.301516	4.85194e-07	1.97611e-06
cg21685266	0.221195	0.526573	-0.305379	4.85182e-07	1.97609e-06
cg17716453	0.186684	0.624018	-0.437334	4.83349e-07	1.96964e-06
cg16832267	0.148535	0.495534	-0.346999	4.825e-07	1.96665e-06
cg01046104	0.330422	0.642417	-0.311995	4.78342e-07	1.95152e-06
cg12044599	0.305678	0.647029	-0.341351	4.78279e-07	1.95129e-06
cg15909981	0.186018	0.508394	-0.322377	4.77372e-07	1.94811e-06
cg00679792	0.409789	0.740557	-0.330768	4.77337e-07	1.94799e-06
cg27615578	0.329466	0.663168	-0.333702	4.76466e-07	1.94485e-06
cg10691282	0.374497	0.681624	-0.307127	4.7603e-07	1.9433e-06
cg02886408	0.206621	0.56432	-0.357699	4.75495e-07	1.94134e-06
cg24640637	0.33793	0.66081	-0.32288	4.73221e-07	1.93288e-06
cg05655190	0.319715	0.623571	-0.303857	4.72461e-07	1.9302e-06
cg24425838	0.309163	0.674616	-0.365453	4.72396e-07	1.92999e-06
cg08923669	0.351326	0.706118	-0.354792	4.72211e-07	1.92941e-06
cg13778960	0.529928	0.830245	-0.300316	4.7195e-07	1.9285e-06
cg21874829	0.13695	0.478759	-0.341809	4.71487e-07	1.92694e-06
cg27014354	0.299047	0.655215	-0.356168	4.71362e-07	1.9265e-06
cg06928887	0.35168	0.660895	-0.309215	4.70974e-07	1.9252e-06
cg24257776	0.309256	0.640487	-0.331231	4.70581e-07	1.92377e-06
cg26017492	0.318185	0.654095	-0.335911	4.67003e-07	1.91079e-06
cg21638161	0.140249	0.475814	-0.335565	4.6681e-07	1.91002e-06
cg19970699	0.224041	0.524717	-0.300677	4.66576e-07	1.90917e-06
cg20367852	0.12593	0.431922	-0.305992	4.64883e-07	1.90284e-06
cg00229368	0.158905	0.475373	-0.316468	4.61698e-07	1.89136e-06
cg09458420	0.340257	0.659026	-0.31877	4.60754e-07	1.88789e-06
cg14422093	0.354692	0.664689	-0.309998	4.60129e-07	1.88566e-06
cg23247068	0.399725	0.709468	-0.309743	4.58895e-07	1.8811e-06
cg25377220	0.162719	0.529824	-0.367105	4.58515e-07	1.87972e-06
cg13585776	0.231817	0.542232	-0.310415	4.58049e-07	1.87808e-06
cg04147593	0.340911	0.641287	-0.300376	4.57397e-07	1.87563e-06
cg17781716	0.349292	0.666933	-0.317641	4.57099e-07	1.87458e-06
cg19488149	0.263534	0.584267	-0.320734	4.56722e-07	1.87336e-06
cg10410412	0.359843	0.683462	-0.323619	4.54604e-07	1.86556e-06
cg26186132	0.528586	0.835945	-0.307359	4.53703e-07	1.86231e-06
cg07588216	0.391108	0.703812	-0.312704	4.52334e-07	1.85717e-06
cg22078451	0.187446	0.501697	-0.314251	4.52337e-07	1.85717e-06
cg18023674	0.263914	0.57257	-0.308656	4.51754e-07	1.85508e-06
cg18609578	0.160959	0.468431	-0.307472	4.5004e-07	1.84875e-06
cg14650577	0.231154	0.533237	-0.302082	4.48597e-07	1.84368e-06
cg16177693	0.334553	0.634944	-0.300391	4.48535e-07	1.8435e-06
cg02891728	0.582294	0.885221	-0.302926	4.4589e-07	1.83343e-06
cg12828075	0.208266	0.551554	-0.343288	4.44732e-07	1.82917e-06
cg24749947	0.280579	0.605849	-0.32527	4.42249e-07	1.82013e-06
cg12451153	0.208114	0.529567	-0.321453	4.42021e-07	1.81929e-06
cg04597449	0.240346	0.580149	-0.339802	4.39552e-07	1.81023e-06
cg05232694	0.312679	0.644595	-0.331917	4.39444e-07	1.8099e-06
cg22085539	0.153546	0.490796	-0.33725	4.39413e-07	1.80982e-06
cg15863552	0.534446	0.860013	-0.325567	4.37307e-07	1.8021e-06
cg12865818	0.377848	0.693313	-0.315466	4.36859e-07	1.80049e-06
cg03291396	0.253997	0.562201	-0.308204	4.31887e-07	1.78225e-06
cg13755796	0.236565	0.58278	-0.346214	4.31211e-07	1.77987e-06
cg20498414	0.196488	0.54949	-0.353001	4.30916e-07	1.77882e-06
cg25316172	0.424118	0.746245	-0.322126	4.30267e-07	1.77636e-06
cg11330139	0.456538	0.758639	-0.302101	4.28262e-07	1.76911e-06
cg06823034	0.187166	0.521224	-0.334058	4.27526e-07	1.76626e-06
cg05154698	0.0551945	0.38121	-0.326015	4.26729e-07	1.7634e-06
cg15174564	0.236838	0.566324	-0.329486	4.2666e-07	1.76318e-06
cg02368874	0.240209	0.547418	-0.307208	4.23769e-07	1.75269e-06
cg04910690	0.170018	0.524313	-0.354295	4.20317e-07	1.73999e-06
cg24113782	0.157389	0.520756	-0.363367	4.15957e-07	1.72376e-06
cg05388545	0.373722	0.684449	-0.310727	4.15665e-07	1.72272e-06
cg26803289	0.389436	0.69078	-0.301344	4.14772e-07	1.71934e-06
cg18638914	0.123255	0.423444	-0.300189	4.14733e-07	1.71925e-06
cg19304107	0.173167	0.49781	-0.324643	4.13422e-07	1.71455e-06
cg16706324	0.413782	0.730491	-0.31671	4.12923e-07	1.71266e-06
cg22807551	0.213565	0.514409	-0.300844	4.11038e-07	1.70558e-06
cg00806311	0.347474	0.689875	-0.342401	4.10338e-07	1.70313e-06
cg09785391	0.217392	0.543115	-0.325723	4.07487e-07	1.69225e-06
cg16714055	0.241522	0.635736	-0.394215	4.06777e-07	1.68951e-06
cg07798610	0.438743	0.752732	-0.313989	4.04778e-07	1.68202e-06
cg15243570	0.165015	0.500056	-0.335041	4.03501e-07	1.67721e-06
cg12839593	0.169963	0.478964	-0.309001	4.02223e-07	1.67253e-06
cg16604516	0.32086	0.622653	-0.301793	4.01605e-07	1.67029e-06
cg03777414	0.460737	0.78574	-0.325003	4.01547e-07	1.67008e-06
cg18183042	0.240591	0.586237	-0.345646	4.01361e-07	1.66941e-06
cg05656934	0.253273	0.563782	-0.310509	4.01265e-07	1.66903e-06
cg21935519	0.285162	0.587211	-0.302048	4.0096e-07	1.66795e-06
cg07372034	0.203378	0.516375	-0.312997	3.99934e-07	1.66426e-06
cg13882203	0.116339	0.434138	-0.317799	3.99418e-07	1.66218e-06
cg17069396	0.217452	0.541973	-0.324521	3.98563e-07	1.65902e-06
cg01320579	0.500385	0.815975	-0.315591	3.98504e-07	1.6588e-06
cg17786845	0.29753	0.640099	-0.342569	3.98314e-07	1.65812e-06
cg17632579	0.315965	0.671509	-0.355545	3.97549e-07	1.65527e-06
cg02216250	0.178646	0.486275	-0.307629	3.96772e-07	1.65226e-06
cg21526572	0.293841	0.612295	-0.318455	3.96534e-07	1.65138e-06
cg20916523	0.171001	0.569991	-0.398991	3.96399e-07	1.6509e-06
cg19820705	0.356336	0.658695	-0.302359	3.95965e-07	1.64943e-06
cg24804517	0.311671	0.647385	-0.335714	3.95537e-07	1.64789e-06
cg27299033	0.49637	0.831389	-0.33502	3.95351e-07	1.64719e-06
cg22865058	0.201323	0.522175	-0.320852	3.94672e-07	1.64458e-06
cg08658665	0.150327	0.45092	-0.300593	3.93925e-07	1.64177e-06
cg05434641	0.355101	0.737811	-0.38271	3.93908e-07	1.64175e-06
cg16002507	0.195057	0.497833	-0.302776	3.93697e-07	1.64098e-06
cg02381192	0.277174	0.582415	-0.305242	3.93529e-07	1.64032e-06
cg19052272	0.401859	0.746707	-0.344848	3.92822e-07	1.63769e-06
cg17554604	0.257003	0.608864	-0.351862	3.92637e-07	1.63703e-06
cg22162312	0.320408	0.633324	-0.312917	3.90777e-07	1.63028e-06
cg10114555	0.14474	0.445761	-0.30102	3.89754e-07	1.62658e-06
cg20284891	0.349012	0.665215	-0.316203	3.88659e-07	1.6225e-06
cg25971347	0.197615	0.506115	-0.3085	3.87536e-07	1.61818e-06
cg02517134	0.22169	0.566553	-0.344862	3.8736e-07	1.61755e-06
cg06193043	0.293017	0.608585	-0.315568	3.86687e-07	1.61507e-06
cg01833417	0.131067	0.440682	-0.309615	3.86066e-07	1.61291e-06
cg25335841	0.284813	0.647279	-0.362466	3.85577e-07	1.61108e-06
cg17316030	0.507344	0.835504	-0.328161	3.84774e-07	1.60808e-06
cg08698135	0.293356	0.63464	-0.341284	3.84228e-07	1.60615e-06
cg13629999	0.279284	0.601462	-0.322178	3.81694e-07	1.59678e-06
cg11084474	0.404154	0.73711	-0.332956	3.81584e-07	1.59639e-06
cg16821446	0.217275	0.548783	-0.331507	3.80675e-07	1.59287e-06
cg12583550	0.364713	0.702549	-0.337836	3.79731e-07	1.58937e-06
cg15806857	0.177325	0.479239	-0.301914	3.79695e-07	1.58924e-06
cg13158017	0.234334	0.535817	-0.301483	3.79354e-07	1.58801e-06
cg16690757	0.167756	0.506749	-0.338994	3.76951e-07	1.57912e-06
cg19679989	0.20268	0.524765	-0.322085	3.7329e-07	1.56555e-06
cg23732781	0.302168	0.629384	-0.327216	3.7301e-07	1.56454e-06
cg26283893	0.0662229	0.389764	-0.323541	3.72558e-07	1.56284e-06
cg15720669	0.198181	0.519747	-0.321566	3.71604e-07	1.55935e-06
cg01705052	0.162921	0.505006	-0.342085	3.70918e-07	1.55668e-06
cg01461856	0.252755	0.556886	-0.304131	3.70506e-07	1.5552e-06
cg02570682	0.549613	0.927206	-0.377592	3.70226e-07	1.55426e-06
cg20733500	0.151571	0.481706	-0.330135	3.69829e-07	1.55282e-06
cg22113930	0.198328	0.582723	-0.384395	3.68981e-07	1.54945e-06
cg20112079	0.169872	0.566896	-0.397024	3.67837e-07	1.54521e-06
cg27096255	0.237022	0.540204	-0.303182	3.67529e-07	1.54401e-06
cg27473871	0.427716	0.760367	-0.332651	3.67429e-07	1.54363e-06
cg12226028	0.298083	0.711689	-0.413607	3.66725e-07	1.54098e-06
cg02051924	0.405897	0.716846	-0.310949	3.65925e-07	1.53796e-06
cg05676450	0.189897	0.610683	-0.420786	3.65806e-07	1.5376e-06
cg10197305	0.176815	0.496658	-0.319843	3.65302e-07	1.5358e-06
cg12776033	0.33104	0.636696	-0.305656	3.65058e-07	1.53492e-06
cg11427534	0.428968	0.758185	-0.329217	3.64763e-07	1.5338e-06
cg26997966	0.347322	0.667917	-0.320595	3.64217e-07	1.53169e-06
cg11439004	0.195011	0.515265	-0.320254	3.63831e-07	1.53024e-06
cg21452411	0.241122	0.564832	-0.32371	3.638e-07	1.53013e-06
cg04478080	0.373983	0.690433	-0.31645	3.63533e-07	1.52913e-06
cg08784311	0.0968831	0.439762	-0.342879	3.62621e-07	1.52571e-06
cg12924095	0.240221	0.574768	-0.334547	3.62343e-07	1.52462e-06
cg05578055	0.107111	0.417382	-0.310271	3.59663e-07	1.51448e-06
cg00778807	0.230699	0.557463	-0.326764	3.59263e-07	1.51292e-06
cg06205746	0.412311	0.753108	-0.340796	3.59116e-07	1.51238e-06
cg18849840	0.211144	0.536405	-0.325261	3.57751e-07	1.5072e-06
cg21816330	0.353509	0.776158	-0.422649	3.57368e-07	1.50578e-06
cg05649906	0.313973	0.642338	-0.328365	3.57317e-07	1.50565e-06
cg24903183	0.215459	0.555996	-0.340537	3.57067e-07	1.50468e-06
cg05557209	0.156824	0.522571	-0.365747	3.52878e-07	1.48885e-06
cg20739526	0.231219	0.620065	-0.388846	3.52664e-07	1.48805e-06
cg01200177	0.245288	0.595867	-0.350579	3.51772e-07	1.48465e-06
cg17490196	0.291766	0.607536	-0.31577	3.51172e-07	1.48244e-06
cg20208009	0.214647	0.52886	-0.314213	3.5086e-07	1.48125e-06
cg27152128	0.454083	0.782698	-0.328615	3.49105e-07	1.47472e-06
cg23591139	0.437475	0.771092	-0.333617	3.47464e-07	1.46857e-06
cg03108139	0.219376	0.521276	-0.3019	3.47385e-07	1.46832e-06
cg27305704	0.127139	0.465617	-0.338478	3.46112e-07	1.46354e-06
cg16873271	0.262612	0.595326	-0.332714	3.44489e-07	1.4575e-06
cg16394290	0.188949	0.489069	-0.30012	3.44386e-07	1.45714e-06
cg19205994	0.128567	0.460464	-0.331897	3.44157e-07	1.45627e-06
cg03952331	0.158442	0.47069	-0.312249	3.42408e-07	1.4498e-06
cg26228266	0.148726	0.523162	-0.374435	3.42058e-07	1.4486e-06
cg17942573	0.173991	0.537665	-0.363675	3.41713e-07	1.44726e-06
cg04107140	0.298171	0.606192	-0.308022	3.41585e-07	1.44676e-06
cg06606318	0.190695	0.548875	-0.35818	3.41487e-07	1.44648e-06
cg00246932	0.193801	0.540744	-0.346942	3.40285e-07	1.44185e-06
cg17515767	0.484768	0.828669	-0.3439	3.3994e-07	1.44054e-06
cg24775616	0.181738	0.534632	-0.352894	3.39294e-07	1.438e-06
cg24643158	0.422866	0.726194	-0.303328	3.38122e-07	1.4337e-06
cg13791254	0.304661	0.69173	-0.387069	3.37862e-07	1.43273e-06
cg18043267	0.130614	0.441316	-0.310701	3.37834e-07	1.43263e-06
cg06203364	0.36508	0.736498	-0.371418	3.37601e-07	1.43173e-06
cg03384579	0.236488	0.54509	-0.308602	3.36547e-07	1.42778e-06
cg01579289	0.155532	0.549134	-0.393602	3.34916e-07	1.42164e-06
cg02803847	0.468127	0.768389	-0.300261	3.3473e-07	1.42097e-06
cg13878010	0.286744	0.624863	-0.338118	3.33548e-07	1.41653e-06
cg04264299	0.217588	0.552083	-0.334495	3.31569e-07	1.40924e-06
cg26970242	0.437924	0.77304	-0.335116	3.30247e-07	1.40414e-06
cg20278269	0.386528	0.687176	-0.300648	3.29424e-07	1.40095e-06
cg23435671	0.340476	0.677217	-0.33674	3.29189e-07	1.4001e-06
cg26831087	0.362248	0.673298	-0.311049	3.28928e-07	1.39909e-06
cg02796545	0.262805	0.571476	-0.30867	3.28787e-07	1.39855e-06
cg21962901	0.111956	0.435643	-0.323687	3.28282e-07	1.39667e-06
cg15173079	0.469473	0.771633	-0.302159	3.27427e-07	1.39349e-06
cg26343958	0.24806	0.562375	-0.314314	3.27116e-07	1.3924e-06
cg11826685	0.0807585	0.380907	-0.300149	3.26266e-07	1.3892e-06
cg00143376	0.269962	0.593118	-0.323156	3.24209e-07	1.38141e-06
cg01963374	0.409739	0.71914	-0.309402	3.23928e-07	1.3804e-06
cg21035374	0.373732	0.674947	-0.301215	3.23871e-07	1.38022e-06
cg21527132	0.210278	0.521687	-0.311409	3.23686e-07	1.37954e-06
cg04628369	0.273145	0.6229	-0.349755	3.23598e-07	1.37923e-06
cg05798720	0.331573	0.645546	-0.313973	3.2309e-07	1.37729e-06
cg01579052	0.218758	0.540465	-0.321707	3.22164e-07	1.3737e-06
cg02948264	0.256704	0.561633	-0.304929	3.21897e-07	1.37268e-06
cg15501281	0.201803	0.517329	-0.315526	3.21574e-07	1.37147e-06
cg00254017	0.3313	0.639958	-0.308658	3.21455e-07	1.37102e-06
cg17619020	0.361248	0.662322	-0.301073	3.19833e-07	1.36474e-06
cg16340422	0.335576	0.743937	-0.408362	3.18298e-07	1.35909e-06
cg00225576	0.166865	0.496936	-0.330071	3.18081e-07	1.35836e-06
cg08215318	0.444026	0.797456	-0.353431	3.17601e-07	1.35655e-06
cg13019568	0.321628	0.689278	-0.36765	3.17553e-07	1.3564e-06
cg18147215	0.159203	0.463495	-0.304292	3.16567e-07	1.35273e-06
cg14210872	0.141145	0.465015	-0.32387	3.16326e-07	1.35177e-06
cg10836110	0.349331	0.707564	-0.358233	3.15945e-07	1.35022e-06
cg08233654	0.197548	0.616038	-0.418491	3.1554e-07	1.34866e-06
cg26119008	0.540984	0.886238	-0.345254	3.13619e-07	1.34152e-06
cg11336311	0.343446	0.664797	-0.321351	3.12142e-07	1.33591e-06
cg13392687	0.221605	0.568568	-0.346964	3.11929e-07	1.33511e-06
cg26287345	0.105088	0.461491	-0.356402	3.11205e-07	1.33236e-06
cg25021970	0.208333	0.529002	-0.320669	3.1042e-07	1.32941e-06
cg06313775	0.271318	0.580878	-0.309561	3.0978e-07	1.32698e-06
cg19316407	0.286259	0.67864	-0.392381	3.0927e-07	1.32505e-06
cg21138405	0.265722	0.573909	-0.308187	3.07271e-07	1.31738e-06
cg01403208	0.427023	0.769419	-0.342396	3.06904e-07	1.31595e-06
cg25358770	0.132686	0.452823	-0.320138	3.05921e-07	1.31219e-06
cg12856114	0.266339	0.573617	-0.307278	3.04854e-07	1.30809e-06
cg18718634	0.148731	0.496996	-0.348265	3.04419e-07	1.30649e-06
cg01505590	0.184007	0.558204	-0.374197	3.02984e-07	1.30102e-06
cg21848143	0.241307	0.593519	-0.352212	3.02106e-07	1.29763e-06
cg24694833	0.21805	0.521196	-0.303147	3.02028e-07	1.29733e-06
cg07953201	0.3426	0.685513	-0.342913	3.00943e-07	1.29315e-06
cg20585530	0.363563	0.691078	-0.327515	3.0055e-07	1.29168e-06
cg27509381	0.465974	0.816391	-0.350417	3.00452e-07	1.29132e-06
cg03827835	0.415681	0.772708	-0.357027	2.99828e-07	1.28888e-06
cg13378628	0.177962	0.500789	-0.322827	2.99479e-07	1.28751e-06
cg16739679	0.288443	0.597871	-0.309429	2.98652e-07	1.28449e-06
cg07903023	0.283188	0.604888	-0.3217	2.97847e-07	1.28122e-06
cg01413546	0.211631	0.545153	-0.333522	2.97478e-07	1.2798e-06
cg18026197	0.448176	0.763657	-0.315481	2.96132e-07	1.27485e-06
cg04577162	0.286752	0.607337	-0.320585	2.9531e-07	1.27173e-06
cg07863022	0.322702	0.732455	-0.409754	2.95213e-07	1.27136e-06
cg16182707	0.266789	0.59675	-0.329961	2.94322e-07	1.26802e-06
cg09893576	0.337072	0.651667	-0.314596	2.94233e-07	1.2677e-06
cg08771114	0.443898	0.748186	-0.304289	2.92571e-07	1.26139e-06
cg17525495	0.348334	0.734315	-0.385981	2.92176e-07	1.25993e-06
cg24075940	0.208942	0.51785	-0.308908	2.91805e-07	1.25849e-06
cg20769177	0.304229	0.688355	-0.384125	2.91321e-07	1.25663e-06
cg14310034	0.237966	0.557972	-0.320006	2.90659e-07	1.25407e-06
cg01896761	0.299183	0.701424	-0.402241	2.90319e-07	1.25271e-06
cg17092523	0.204361	0.507595	-0.303234	2.90114e-07	1.252e-06
cg04451031	0.301859	0.639903	-0.338045	2.89201e-07	1.2486e-06
cg05553591	0.23117	0.535034	-0.303865	2.89201e-07	1.2486e-06
cg05957749	0.425348	0.73004	-0.304693	2.88699e-07	1.24668e-06
cg10631716	0.269532	0.572755	-0.303223	2.88303e-07	1.24521e-06
cg21960364	0.430749	0.748947	-0.318198	2.88296e-07	1.2452e-06
cg20367421	0.0948939	0.458662	-0.363768	2.88053e-07	1.24429e-06
cg15580417	0.147577	0.496934	-0.349357	2.86726e-07	1.23918e-06
cg00906130	0.117697	0.46822	-0.350523	2.85974e-07	1.23639e-06
cg27349687	0.434959	0.760545	-0.325587	2.85765e-07	1.2356e-06
cg15580075	0.393668	0.715592	-0.321924	2.8546e-07	1.23438e-06
cg07546814	0.148719	0.472855	-0.324136	2.84565e-07	1.23096e-06
cg25722041	0.406521	0.729919	-0.323398	2.84125e-07	1.22933e-06
cg04896115	0.462908	0.771903	-0.308995	2.8257e-07	1.22339e-06
cg19355069	0.430097	0.736089	-0.305992	2.81864e-07	1.22088e-06
cg13380624	0.117206	0.434095	-0.316889	2.81648e-07	1.2201e-06
cg05142677	0.476228	0.859505	-0.383277	2.8112e-07	1.21805e-06
cg21384402	0.216311	0.529794	-0.313483	2.80092e-07	1.21412e-06
cg10499176	0.235153	0.542537	-0.307384	2.78669e-07	1.20855e-06
cg04536922	0.320728	0.689114	-0.368386	2.78527e-07	1.20802e-06
cg12955583	0.198599	0.53266	-0.334061	2.77881e-07	1.2055e-06
cg17831117	0.377271	0.677531	-0.30026	2.77582e-07	1.20434e-06
cg03539717	0.407418	0.726987	-0.319569	2.76447e-07	1.19989e-06
cg26493224	0.292731	0.596905	-0.304174	2.76052e-07	1.19844e-06
cg10000424	0.175204	0.575332	-0.400128	2.74433e-07	1.1922e-06
cg04991214	0.423665	0.762164	-0.3385	2.74046e-07	1.1907e-06
cg08196561	0.441864	0.76487	-0.323006	2.73576e-07	1.18891e-06
cg05039475	0.206696	0.51398	-0.307284	2.73552e-07	1.18884e-06
cg02048890	0.2085	0.537014	-0.328514	2.72241e-07	1.18391e-06
cg15131808	0.221638	0.641713	-0.420075	2.71289e-07	1.18014e-06
cg14898260	0.199482	0.508564	-0.309083	2.71002e-07	1.17916e-06
cg12835845	0.242221	0.583361	-0.34114	2.70934e-07	1.17892e-06
cg03565777	0.33848	0.774146	-0.435665	2.70742e-07	1.17824e-06
cg19286437	0.245102	0.545223	-0.300121	2.70467e-07	1.17724e-06
cg16264705	0.265046	0.61011	-0.345064	2.70131e-07	1.17589e-06
cg08619651	0.120588	0.43771	-0.317123	2.69039e-07	1.17165e-06
cg02149708	0.170413	0.479577	-0.309164	2.68488e-07	1.16951e-06
cg02149069	0.330939	0.635021	-0.304082	2.68131e-07	1.1683e-06
cg18115132	0.368266	0.686394	-0.318128	2.67469e-07	1.16585e-06
cg20271029	0.308811	0.665279	-0.356468	2.67325e-07	1.16532e-06
cg00489660	0.275367	0.591339	-0.315972	2.67166e-07	1.16464e-06
cg09424348	0.266263	0.624146	-0.357883	2.66775e-07	1.16312e-06
cg23397015	0.267722	0.581524	-0.313802	2.66668e-07	1.1627e-06
cg15133301	0.106275	0.457961	-0.351686	2.65644e-07	1.15876e-06
cg22889584	0.182231	0.545778	-0.363547	2.65002e-07	1.15633e-06
cg03251852	0.26483	0.619548	-0.354718	2.64252e-07	1.15344e-06
cg06854666	0.234455	0.573424	-0.338969	2.63979e-07	1.15234e-06
cg09473576	0.173427	0.478527	-0.3051	2.63546e-07	1.15065e-06
cg15632659	0.330232	0.646254	-0.316022	2.6307e-07	1.14885e-06
cg19633231	0.284302	0.594827	-0.310525	2.60508e-07	1.13889e-06
cg23635560	0.338396	0.675917	-0.337521	2.59812e-07	1.13616e-06
cg26440289	0.281148	0.633806	-0.352658	2.59692e-07	1.13572e-06
cg13742526	0.141035	0.456591	-0.315556	2.58942e-07	1.13277e-06
cg23792383	0.116433	0.423645	-0.307212	2.5822e-07	1.12985e-06
cg19588408	0.348162	0.713085	-0.364924	2.58208e-07	1.12982e-06
cg26113809	0.146152	0.460367	-0.314214	2.58144e-07	1.1296e-06
cg10465028	0.251809	0.575094	-0.323285	2.57671e-07	1.12772e-06
cg25649000	0.348572	0.664588	-0.316016	2.57445e-07	1.12684e-06
cg06412358	0.21575	0.524398	-0.308648	2.56767e-07	1.12415e-06
cg18735956	0.30145	0.714594	-0.413143	2.55734e-07	1.12009e-06
cg19863411	0.401574	0.711637	-0.310063	2.55229e-07	1.11816e-06
cg12118082	0.291543	0.631262	-0.339719	2.54806e-07	1.1166e-06
cg05227131	0.18824	0.503367	-0.315127	2.54734e-07	1.11634e-06
cg01514859	0.0868375	0.415482	-0.328645	2.54664e-07	1.11608e-06
cg08404221	0.252441	0.644366	-0.391926	2.54033e-07	1.11361e-06
cg17551295	0.41594	0.75059	-0.33465	2.53489e-07	1.11146e-06
cg04272838	0.510484	0.852797	-0.342312	2.53316e-07	1.11079e-06
cg26246928	0.128699	0.492035	-0.363336	2.53316e-07	1.11079e-06
cg26509022	0.215735	0.610039	-0.394305	2.53228e-07	1.11044e-06
cg26540367	0.183067	0.562607	-0.37954	2.52784e-07	1.10867e-06
cg25864024	0.253703	0.614612	-0.360909	2.5189e-07	1.10503e-06
cg05266142	0.425573	0.767801	-0.342228	2.51621e-07	1.10395e-06
cg08263991	0.218128	0.524629	-0.3065	2.50746e-07	1.10045e-06
cg05176667	0.212073	0.561046	-0.348972	2.50617e-07	1.09992e-06
cg15889106	0.24778	0.584018	-0.336238	2.49458e-07	1.09545e-06
cg21741220	0.213047	0.567541	-0.354493	2.48798e-07	1.09291e-06
cg23299262	0.238981	0.551282	-0.312301	2.476e-07	1.08827e-06
cg20726195	0.178114	0.534007	-0.355894	2.47461e-07	1.08772e-06
cg12419135	0.356192	0.709441	-0.353249	2.47168e-07	1.0866e-06
cg02215115	0.165158	0.510644	-0.345485	2.47159e-07	1.08658e-06
cg25892168	0.438482	0.755062	-0.31658	2.46942e-07	1.08567e-06
cg02836541	0.299823	0.652185	-0.352362	2.46692e-07	1.08471e-06
cg14870461	0.175205	0.481726	-0.306521	2.46637e-07	1.08451e-06
cg10717691	0.257222	0.587478	-0.330257	2.46004e-07	1.08205e-06
cg27495903	0.242528	0.604395	-0.361866	2.45775e-07	1.0812e-06
cg22637865	0.226826	0.560541	-0.333716	2.45108e-07	1.07871e-06
cg08853318	0.419319	0.745917	-0.326599	2.44452e-07	1.07613e-06
cg15418419	0.320829	0.656278	-0.335449	2.44365e-07	1.07584e-06
cg23718606	0.263047	0.570497	-0.30745	2.43612e-07	1.07292e-06
cg03877506	0.20831	0.516049	-0.30774	2.43211e-07	1.07135e-06
cg03468349	0.186204	0.547647	-0.361444	2.43143e-07	1.0711e-06
cg04371288	0.0750751	0.385887	-0.310812	2.42612e-07	1.06902e-06
cg03779431	0.0696501	0.37363	-0.30398	2.41828e-07	1.06602e-06
cg11362988	0.135307	0.439384	-0.304077	2.41583e-07	1.06508e-06
cg23663332	0.445783	0.758313	-0.31253	2.41269e-07	1.06372e-06
cg22052566	0.104025	0.415736	-0.311711	2.41151e-07	1.06327e-06
cg02492503	0.471483	0.782408	-0.310925	2.41099e-07	1.0631e-06
cg27546718	0.371298	0.673986	-0.302688	2.40976e-07	1.06262e-06
cg06241292	0.199233	0.581631	-0.382398	2.40093e-07	1.05911e-06
cg16760172	0.427083	0.742331	-0.315247	2.39889e-07	1.0583e-06
cg05134796	0.335878	0.651412	-0.315534	2.39625e-07	1.05729e-06
cg18912103	0.435721	0.756764	-0.321042	2.39507e-07	1.05683e-06
cg00286104	0.142589	0.466508	-0.323919	2.38412e-07	1.05249e-06
cg23809442	0.211038	0.596776	-0.385739	2.37475e-07	1.0489e-06
cg11994390	0.35237	0.709118	-0.356748	2.37001e-07	1.04706e-06
cg22723056	0.247464	0.598397	-0.350933	2.36007e-07	1.04319e-06
cg18351607	0.238861	0.542231	-0.303371	2.35592e-07	1.04159e-06
cg02466830	0.166811	0.524501	-0.357689	2.3558e-07	1.04155e-06
cg20506715	0.27065	0.643391	-0.372742	2.3542e-07	1.04092e-06
cg03023089	0.289686	0.630351	-0.340665	2.35264e-07	1.04035e-06
cg25578609	0.213412	0.516134	-0.302722	2.34597e-07	1.03756e-06
cg07549406	0.233068	0.56578	-0.332712	2.34481e-07	1.03711e-06
cg09048251	0.317408	0.704054	-0.386645	2.34432e-07	1.03694e-06
cg15782153	0.199389	0.551062	-0.351673	2.34409e-07	1.03685e-06
cg00288824	0.216286	0.522173	-0.305887	2.34153e-07	1.03585e-06
cg07768372	0.558246	0.862822	-0.304576	2.33969e-07	1.03516e-06
cg19679081	0.417395	0.747608	-0.330213	2.33681e-07	1.03399e-06
cg06705366	0.171194	0.561552	-0.390358	2.33651e-07	1.03387e-06
cg24173182	0.429596	0.797326	-0.36773	2.33459e-07	1.03312e-06
cg15068733	0.267351	0.589723	-0.322372	2.32341e-07	1.02876e-06
cg19472078	0.158106	0.496387	-0.338281	2.31485e-07	1.02547e-06
cg10327769	0.371512	0.671748	-0.300236	2.31429e-07	1.02529e-06
cg12561497	0.271334	0.580242	-0.308908	2.31272e-07	1.02465e-06
cg07272042	0.493503	0.802983	-0.30948	2.30829e-07	1.02296e-06
cg02433671	0.133694	0.455084	-0.32139	2.30249e-07	1.02061e-06
cg08317694	0.385205	0.688791	-0.303586	2.30161e-07	1.0203e-06
cg08228703	0.186117	0.58531	-0.399193	2.28768e-07	1.01475e-06
cg23253569	0.322795	0.633596	-0.310802	2.27643e-07	1.01025e-06
cg23406407	0.378833	0.702911	-0.324078	2.27635e-07	1.01023e-06
cg03172651	0.190537	0.593514	-0.402977	2.27581e-07	1.01002e-06
cg11898695	0.21109	0.539571	-0.328481	2.2741e-07	1.00939e-06
cg22244418	0.429241	0.786153	-0.356912	2.27007e-07	1.00786e-06
cg19127283	0.187356	0.536663	-0.349307	2.25605e-07	1.00228e-06
cg02198625	0.264771	0.601731	-0.33696	2.24928e-07	9.99564e-07
cg19950606	0.182559	0.521255	-0.338696	2.24667e-07	9.98566e-07
cg00736406	0.338031	0.671223	-0.333192	2.24017e-07	9.95914e-07
cg25065097	0.118389	0.439212	-0.320823	2.23766e-07	9.94944e-07
cg18501026	0.239502	0.573689	-0.334187	2.2324e-07	9.92877e-07
cg00673202	0.314605	0.656174	-0.341569	2.23074e-07	9.92212e-07
cg05914034	0.454006	0.768971	-0.314965	2.22937e-07	9.91683e-07
cg11322797	0.225511	0.608344	-0.382833	2.22103e-07	9.88461e-07
cg08632164	0.313762	0.694967	-0.381205	2.21819e-07	9.87279e-07
cg12907959	0.230293	0.541027	-0.310734	2.20106e-07	9.80447e-07
cg05987823	0.406324	0.732484	-0.32616	2.20084e-07	9.80364e-07
cg13677369	0.214787	0.611266	-0.396478	2.19961e-07	9.79912e-07
cg11883258	0.187831	0.497163	-0.309331	2.18532e-07	9.74038e-07
cg24803730	0.198907	0.550542	-0.351635	2.17484e-07	9.69898e-07
cg26000619	0.443633	0.749675	-0.306042	2.17222e-07	9.68869e-07
cg14608180	0.113444	0.42508	-0.311636	2.16536e-07	9.66046e-07
cg17379860	0.314709	0.648732	-0.334023	2.16536e-07	9.66046e-07
cg25289973	0.111143	0.442199	-0.331056	2.16501e-07	9.65949e-07
cg02929681	0.197049	0.522264	-0.325215	2.16036e-07	9.64067e-07
cg03996020	0.393238	0.729136	-0.335898	2.15994e-07	9.63922e-07
cg26801613	0.343004	0.696701	-0.353698	2.14787e-07	9.59119e-07
cg07754999	0.365007	0.731669	-0.366662	2.1458e-07	9.58302e-07
cg04987499	0.0838591	0.395006	-0.311147	2.14527e-07	9.58082e-07
cg27144766	0.429376	0.765072	-0.335696	2.14118e-07	9.56426e-07
cg27522573	0.208527	0.513296	-0.304769	2.14084e-07	9.56308e-07
cg18794882	0.361193	0.670213	-0.30902	2.13947e-07	9.55781e-07
cg17953636	0.246998	0.54804	-0.301042	2.13094e-07	9.52383e-07
cg11413133	0.265969	0.627921	-0.361952	2.13024e-07	9.52133e-07
cg21047354	0.0453496	0.359374	-0.314025	2.12785e-07	9.51179e-07
cg13422850	0.108962	0.447594	-0.338631	2.12349e-07	9.49439e-07
cg06349628	0.18556	0.537384	-0.351824	2.12072e-07	9.48324e-07
cg00202702	0.177735	0.500452	-0.322717	2.11851e-07	9.47431e-07
cg25353142	0.275931	0.589427	-0.313496	2.11199e-07	9.44884e-07
cg14081218	0.190024	0.491377	-0.301353	2.10651e-07	9.42733e-07
cg23613219	0.170208	0.516046	-0.345839	2.10218e-07	9.40957e-07
cg21294424	0.0748942	0.394416	-0.319522	2.09613e-07	9.38643e-07
cg00576279	0.326905	0.647609	-0.320704	2.09472e-07	9.38121e-07
cg11601297	0.35726	0.718869	-0.361609	2.09435e-07	9.38037e-07
cg24033558	0.0764459	0.438898	-0.362452	2.09037e-07	9.36433e-07
cg03835669	0.154236	0.470752	-0.316516	2.08877e-07	9.35809e-07
cg00464927	0.340804	0.643588	-0.302783	2.08421e-07	9.34118e-07
cg10510935	0.315836	0.637528	-0.321692	2.08252e-07	9.33443e-07
cg23492779	0.306336	0.649991	-0.343655	2.06514e-07	9.26364e-07
cg23629150	0.464206	0.780157	-0.315951	2.05966e-07	9.24293e-07
cg11482794	0.246463	0.588463	-0.342	2.05577e-07	9.22724e-07
cg08380391	0.415027	0.723376	-0.308349	2.05257e-07	9.2154e-07
cg14362630	0.206038	0.577385	-0.371347	2.05263e-07	9.2154e-07
cg13672514	0.386064	0.689299	-0.303236	2.0496e-07	9.20515e-07
cg21920507	0.258199	0.562355	-0.304156	2.04078e-07	9.17075e-07
cg02344911	0.186591	0.507465	-0.320874	2.03539e-07	9.15039e-07
cg11647493	0.166305	0.50393	-0.337625	2.03335e-07	9.14284e-07
cg07665535	0.257098	0.591603	-0.334506	2.03302e-07	9.1416e-07
cg20801110	0.401274	0.761927	-0.360653	2.02838e-07	9.12335e-07
cg24010658	0.204508	0.519133	-0.314626	2.0236e-07	9.10384e-07
cg03935432	0.197851	0.619913	-0.422062	2.01391e-07	9.06555e-07
cg20690922	0.359868	0.671841	-0.311973	2.0133e-07	9.06294e-07
cg03322161	0.235184	0.580459	-0.345275	2.01038e-07	9.0515e-07
cg19899694	0.223297	0.56438	-0.341083	2.00897e-07	9.04566e-07
cg05422957	0.234444	0.589415	-0.35497	1.99887e-07	9.00442e-07
cg17500680	0.270637	0.594988	-0.324351	1.99658e-07	8.99539e-07
cg09756225	0.227497	0.527997	-0.300499	1.99213e-07	8.97784e-07
cg12091732	0.184082	0.539368	-0.355286	1.99146e-07	8.97493e-07
cg04997558	0.411729	0.747789	-0.336059	1.9905e-07	8.97127e-07
cg04838847	0.293199	0.669154	-0.375955	1.98736e-07	8.95922e-07
cg04606779	0.322887	0.646859	-0.323971	1.98527e-07	8.95084e-07
cg08014994	0.258682	0.632512	-0.37383	1.98421e-07	8.94712e-07
cg11737757	0.396371	0.735734	-0.339362	1.98384e-07	8.94556e-07
cg03276422	0.218534	0.522819	-0.304285	1.98323e-07	8.94346e-07
cg10147507	0.341996	0.645804	-0.303807	1.98293e-07	8.94235e-07
cg07844694	0.255832	0.566249	-0.310418	1.97894e-07	8.92646e-07
cg19856499	0.186911	0.501108	-0.314197	1.97762e-07	8.92088e-07
cg11244340	0.163745	0.493952	-0.330207	1.9769e-07	8.91803e-07
cg24404479	0.0543775	0.354485	-0.300107	1.97599e-07	8.91431e-07
cg13408955	0.487953	0.823856	-0.335903	1.97481e-07	8.90991e-07
cg25681469	0.363525	0.69474	-0.331215	1.97118e-07	8.89574e-07
cg20422505	0.236198	0.54518	-0.308982	1.96825e-07	8.88382e-07
cg25605545	0.260941	0.575217	-0.314276	1.96721e-07	8.88014e-07
cg21132229	0.39201	0.744085	-0.352075	1.96716e-07	8.88005e-07
cg22853588	0.167868	0.503063	-0.335194	1.9641e-07	8.86793e-07
cg21139150	0.229257	0.652678	-0.423421	1.96394e-07	8.86732e-07
cg09743596	0.315277	0.623627	-0.30835	1.95995e-07	8.85115e-07
cg03168947	0.256182	0.571541	-0.315359	1.95297e-07	8.82285e-07
cg14744743	0.295882	0.620941	-0.325059	1.94861e-07	8.80521e-07
cg02062409	0.192174	0.578763	-0.38659	1.94568e-07	8.79274e-07
cg09461837	0.159595	0.503684	-0.344089	1.94452e-07	8.78801e-07
cg22184136	0.360003	0.661306	-0.301304	1.94398e-07	8.78596e-07
cg06213463	0.183283	0.554715	-0.371432	1.94211e-07	8.77878e-07
cg07337598	0.310402	0.610906	-0.300504	1.94056e-07	8.77265e-07
cg17132421	0.262724	0.698458	-0.435734	1.93133e-07	8.73504e-07
cg20910102	0.170052	0.49551	-0.325458	1.93106e-07	8.73408e-07
cg25808892	0.192833	0.498504	-0.305671	1.92583e-07	8.71219e-07
cg00259966	0.0562889	0.366709	-0.31042	1.92435e-07	8.70638e-07
cg14091208	0.378798	0.680038	-0.301239	1.92024e-07	8.69058e-07
cg15015034	0.192122	0.561541	-0.369419	1.91899e-07	8.68572e-07
cg00506811	0.145151	0.457786	-0.312635	1.91702e-07	8.67805e-07
cg06497198	0.196203	0.572707	-0.376504	1.91407e-07	8.6666e-07
cg11616651	0.233702	0.567073	-0.333372	1.91297e-07	8.66252e-07
cg22803868	0.336641	0.637598	-0.300957	1.91214e-07	8.65912e-07
cg25565730	0.265588	0.590058	-0.324471	1.91141e-07	8.65594e-07
cg04994084	0.123353	0.448194	-0.324842	1.91038e-07	8.65182e-07
cg01915516	0.17674	0.591328	-0.414588	1.90012e-07	8.61039e-07
cg20608338	0.370275	0.716999	-0.346724	1.89615e-07	8.59413e-07
cg01019875	0.170581	0.519592	-0.349011	1.89408e-07	8.58715e-07
cg07906855	0.353857	0.685029	-0.331173	1.89244e-07	8.58074e-07
cg23660014	0.44053	0.782741	-0.342211	1.87877e-07	8.52525e-07
cg18212762	0.302676	0.623073	-0.320397	1.87617e-07	8.5146e-07
cg11724135	0.271906	0.591855	-0.319949	1.86856e-07	8.48405e-07
cg23372936	0.241171	0.58894	-0.347768	1.86292e-07	8.46084e-07
cg15605746	0.460091	0.762179	-0.302088	1.85908e-07	8.44544e-07
cg13047462	0.0881992	0.389537	-0.301338	1.85374e-07	8.42468e-07
cg18055456	0.167214	0.495972	-0.328758	1.84478e-07	8.38886e-07
cg15018704	0.484285	0.784597	-0.300311	1.84243e-07	8.3793e-07
cg03419058	0.236313	0.643582	-0.407268	1.84061e-07	8.37177e-07
cg02788637	0.149849	0.492036	-0.342187	1.83882e-07	8.36522e-07
cg24622544	0.249769	0.586341	-0.336572	1.8268e-07	8.31713e-07
cg15356966	0.281986	0.599025	-0.317039	1.82605e-07	8.31433e-07
cg05804863	0.194781	0.520139	-0.325358	1.8218e-07	8.29737e-07
cg09076788	0.318443	0.671078	-0.352634	1.81596e-07	8.2746e-07
cg19849557	0.404018	0.735883	-0.331865	1.81556e-07	8.27291e-07
cg22449745	0.27839	0.594606	-0.316216	1.81246e-07	8.26001e-07
cg09728012	0.188686	0.499044	-0.310358	1.80954e-07	8.24828e-07
cg12279877	0.270982	0.611921	-0.340939	1.80593e-07	8.23426e-07
cg03349020	0.147622	0.476187	-0.328565	1.80471e-07	8.22944e-07
cg26230285	0.199013	0.604438	-0.405425	1.80293e-07	8.22194e-07
cg22014770	0.430894	0.792762	-0.361868	1.79912e-07	8.20649e-07
cg07033372	0.203977	0.539086	-0.335108	1.78992e-07	8.16843e-07
cg08812555	0.277706	0.624985	-0.347279	1.78949e-07	8.1668e-07
cg27632179	0.471556	0.810379	-0.338824	1.7795e-07	8.12671e-07
cg14419975	0.280534	0.653706	-0.373172	1.77909e-07	8.12496e-07
cg01201482	0.204654	0.564135	-0.359481	1.77848e-07	8.12241e-07
cg08278487	0.158504	0.471766	-0.313262	1.76448e-07	8.06587e-07
cg13025668	0.168937	0.469237	-0.3003	1.7624e-07	8.05743e-07
cg17757000	0.212848	0.523988	-0.31114	1.76104e-07	8.05228e-07
cg14091103	0.347169	0.728085	-0.380915	1.75668e-07	8.03472e-07
cg24252925	0.24703	0.621543	-0.374514	1.7533e-07	8.02082e-07
cg01351037	0.0458109	0.351105	-0.305294	1.7426e-07	7.97612e-07
cg02893550	0.283724	0.610765	-0.327042	1.74112e-07	7.97061e-07
cg11032268	0.103242	0.435206	-0.331964	1.7236e-07	7.89933e-07
cg25778892	0.308857	0.726045	-0.417188	1.72287e-07	7.89643e-07
cg20016673	0.218007	0.541877	-0.32387	1.7224e-07	7.89443e-07
cg24854010	0.439251	0.74122	-0.30197	1.72199e-07	7.89273e-07
cg20240347	0.119581	0.472734	-0.353153	1.72159e-07	7.89128e-07
cg25402685	0.13897	0.470669	-0.331698	1.7191e-07	7.88194e-07
cg11769456	0.104583	0.441626	-0.337043	1.7176e-07	7.87543e-07
cg26103512	0.148341	0.471323	-0.322982	1.71202e-07	7.85219e-07
cg08301181	0.251312	0.565762	-0.31445	1.71084e-07	7.84723e-07
cg04214430	0.472748	0.824175	-0.351427	1.70244e-07	7.81265e-07
cg26069291	0.275774	0.632087	-0.356313	1.69543e-07	7.78406e-07
cg14263518	0.420229	0.74849	-0.328261	1.69179e-07	7.76882e-07
cg26358105	0.29509	0.619299	-0.324208	1.68829e-07	7.75506e-07
cg00837398	0.239072	0.542892	-0.30382	1.68709e-07	7.75027e-07
cg08930147	0.421464	0.761202	-0.339737	1.68063e-07	7.72358e-07
cg25343388	0.368431	0.683549	-0.315118	1.67614e-07	7.70681e-07
cg06793505	0.424259	0.744175	-0.319916	1.67522e-07	7.70293e-07
cg18713528	0.287124	0.624143	-0.337019	1.67398e-07	7.69793e-07
cg16899920	0.176522	0.495077	-0.318555	1.67345e-07	7.6956e-07
cg15595030	0.418659	0.730978	-0.312318	1.67197e-07	7.6896e-07
cg04254487	0.315337	0.654074	-0.338737	1.66474e-07	7.65977e-07
cg00246386	0.196155	0.508701	-0.312546	1.66241e-07	7.64973e-07
cg04615865	0.342893	0.648609	-0.305717	1.66093e-07	7.64404e-07
cg02668248	0.269124	0.575047	-0.305924	1.65932e-07	7.6372e-07
cg14388488	0.225121	0.538363	-0.313241	1.65546e-07	7.62128e-07
cg01566555	0.153698	0.468133	-0.314435	1.65061e-07	7.60118e-07
cg10122865	0.146832	0.455241	-0.308408	1.63636e-07	7.54381e-07
cg02124514	0.236809	0.555715	-0.318906	1.63484e-07	7.53744e-07
cg27654505	0.114787	0.460422	-0.345635	1.63337e-07	7.53168e-07
cg22498365	0.210496	0.547009	-0.336513	1.63158e-07	7.52412e-07
cg06744740	0.17458	0.508282	-0.333703	1.62818e-07	7.51009e-07
cg27275374	0.312114	0.661057	-0.348942	1.62788e-07	7.50919e-07
cg05147578	0.331918	0.63729	-0.305372	1.62272e-07	7.48805e-07
cg10848272	0.184588	0.489392	-0.304804	1.62272e-07	7.48805e-07
cg08719577	0.186851	0.503582	-0.316731	1.62208e-07	7.48565e-07
cg14558114	0.160304	0.463563	-0.303259	1.62104e-07	7.48118e-07
cg24997944	0.204025	0.513593	-0.309568	1.61845e-07	7.47047e-07
cg19613400	0.0314319	0.348937	-0.317505	1.61377e-07	7.4501e-07
cg23232188	0.358703	0.711586	-0.352883	1.61335e-07	7.44837e-07
cg01963623	0.288289	0.663583	-0.375295	1.61247e-07	7.44484e-07
cg23426958	0.170017	0.510406	-0.340389	1.60817e-07	7.42699e-07
cg26267854	0.319733	0.656059	-0.336327	1.59947e-07	7.39136e-07
cg03628033	0.268585	0.598633	-0.330048	1.59777e-07	7.38402e-07
cg21082028	0.29276	0.736536	-0.443776	1.59695e-07	7.38072e-07
cg18153977	0.193112	0.542677	-0.349566	1.59618e-07	7.37815e-07
cg25861169	0.223504	0.543541	-0.320037	1.59484e-07	7.37273e-07
cg18653451	0.271841	0.651813	-0.379971	1.5907e-07	7.35583e-07
cg19183742	0.398319	0.730722	-0.332402	1.57832e-07	7.30475e-07
cg21593409	0.255694	0.575895	-0.320202	1.5747e-07	7.28997e-07
cg26402169	0.428678	0.787141	-0.358463	1.57204e-07	7.27931e-07
cg00087971	0.383758	0.739352	-0.355594	1.56818e-07	7.26316e-07
cg23365490	0.166725	0.490467	-0.323742	1.56708e-07	7.25895e-07
cg13686615	0.279769	0.770416	-0.490647	1.56588e-07	7.25379e-07
cg17269633	0.25948	0.618085	-0.358604	1.56535e-07	7.25167e-07
cg01627405	0.37688	0.730293	-0.353413	1.56245e-07	7.23987e-07
cg01434349	0.389475	0.717311	-0.327836	1.55801e-07	7.22181e-07
cg23901444	0.167935	0.498443	-0.330508	1.55679e-07	7.21699e-07
cg00395296	0.39137	0.721056	-0.329686	1.55655e-07	7.21599e-07
cg12840847	0.240169	0.557514	-0.317345	1.55338e-07	7.20314e-07
cg03178454	0.386907	0.699773	-0.312866	1.55019e-07	7.18985e-07
cg26709950	0.125365	0.462667	-0.337302	1.54318e-07	7.16126e-07
cg07184228	0.39628	0.719477	-0.323197	1.54116e-07	7.15304e-07
cg11359984	0.259053	0.602362	-0.343309	1.54087e-07	7.15199e-07
cg18546689	0.213471	0.55259	-0.339119	1.54008e-07	7.14919e-07
cg25821963	0.192247	0.492487	-0.300239	1.53914e-07	7.14538e-07
cg17348388	0.464542	0.767209	-0.302667	1.53691e-07	7.13683e-07
cg02819335	0.143568	0.497013	-0.353445	1.53348e-07	7.12296e-07
cg01076459	0.272053	0.603681	-0.331629	1.53274e-07	7.12018e-07
cg02048505	0.238623	0.574983	-0.336361	1.53034e-07	7.11029e-07
cg21495622	0.193798	0.503484	-0.309685	1.5298e-07	7.10811e-07
cg27491759	0.146926	0.476821	-0.329895	1.52091e-07	7.07144e-07
cg21803245	0.19084	0.525762	-0.334922	1.51748e-07	7.05698e-07
cg22741823	0.230581	0.616268	-0.385687	1.51733e-07	7.05642e-07
cg02236679	0.479995	0.780777	-0.300782	1.51559e-07	7.04927e-07
cg06777352	0.362579	0.66505	-0.302471	1.51518e-07	7.04759e-07
cg26772766	0.11442	0.471437	-0.357017	1.51225e-07	7.0352e-07
cg01538166	0.197419	0.51313	-0.315711	1.50728e-07	7.01462e-07
cg10298701	0.18263	0.521264	-0.338634	1.49867e-07	6.97938e-07
cg13548189	0.499394	0.818541	-0.319147	1.49864e-07	6.97936e-07
cg15506157	0.224039	0.629925	-0.405885	1.49809e-07	6.97743e-07
cg17558126	0.174062	0.47424	-0.300177	1.49454e-07	6.96217e-07
cg26182487	0.246236	0.599207	-0.35297	1.48627e-07	6.92845e-07
cg08604523	0.332992	0.675216	-0.342224	1.48502e-07	6.92342e-07
cg26356412	0.18299	0.49352	-0.31053	1.47909e-07	6.8981e-07
cg04593571	0.157771	0.471338	-0.313567	1.47855e-07	6.89576e-07
cg21968324	0.115875	0.436111	-0.320236	1.47735e-07	6.89103e-07
cg11315754	0.242241	0.593007	-0.350765	1.476e-07	6.88524e-07
cg19303748	0.17206	0.502354	-0.330295	1.47292e-07	6.87231e-07
cg25928447	0.238489	0.551035	-0.312546	1.47183e-07	6.86815e-07
cg26094984	0.183418	0.553074	-0.369657	1.46946e-07	6.85834e-07
cg26069562	0.237412	0.588138	-0.350726	1.4686e-07	6.85503e-07
cg11688990	0.464543	0.771391	-0.306848	1.46456e-07	6.83807e-07
cg02883595	0.158949	0.46472	-0.305771	1.46252e-07	6.83059e-07
cg15916004	0.162291	0.511095	-0.348804	1.45911e-07	6.81622e-07
cg10259735	0.148035	0.514523	-0.366489	1.45374e-07	6.79402e-07
cg03310939	0.305101	0.675307	-0.370205	1.4408e-07	6.7415e-07
cg26963029	0.155195	0.508158	-0.352963	1.4365e-07	6.72381e-07
cg16537044	0.411671	0.715462	-0.303791	1.43487e-07	6.717e-07
cg03301058	0.188368	0.512814	-0.324446	1.43002e-07	6.69681e-07
cg26884027	0.203255	0.551351	-0.348096	1.42079e-07	6.65826e-07
cg13393110	0.304559	0.627625	-0.323066	1.41606e-07	6.63879e-07
cg13638028	0.45023	0.774185	-0.323954	1.41286e-07	6.6255e-07
cg05858136	0.331515	0.706354	-0.37484	1.41256e-07	6.62438e-07
cg24294989	0.184404	0.517805	-0.333401	1.41194e-07	6.62169e-07
cg02048807	0.09872	0.447679	-0.348959	1.40867e-07	6.60773e-07
cg01108392	0.213715	0.578564	-0.36485	1.40777e-07	6.60424e-07
cg01539133	0.293726	0.601367	-0.307641	1.39951e-07	6.56977e-07
cg19445690	0.298681	0.620966	-0.322286	1.39448e-07	6.54915e-07
cg14387428	0.209331	0.57358	-0.364248	1.38794e-07	6.52278e-07
cg01440452	0.191754	0.499357	-0.307602	1.38679e-07	6.51779e-07
cg07828276	0.105794	0.450688	-0.344894	1.38475e-07	6.50898e-07
cg25880347	0.410689	0.717346	-0.306658	1.37569e-07	6.47007e-07
cg00910203	0.305402	0.621816	-0.316413	1.37373e-07	6.46222e-07
cg21654383	0.161459	0.539681	-0.378223	1.37271e-07	6.45768e-07
cg04054012	0.112967	0.456682	-0.343715	1.36988e-07	6.44487e-07
cg15361231	0.419041	0.744127	-0.325086	1.36666e-07	6.43217e-07
cg03351460	0.349149	0.711119	-0.36197	1.35902e-07	6.40101e-07
cg20761840	0.341653	0.727476	-0.385823	1.34815e-07	6.35608e-07
cg20973720	0.126141	0.549159	-0.423018	1.34496e-07	6.3422e-07
cg25835226	0.125946	0.451143	-0.325197	1.3422e-07	6.33073e-07
cg05500125	0.199903	0.57622	-0.376316	1.33797e-07	6.3128e-07
cg25946326	0.239019	0.585946	-0.346928	1.33596e-07	6.30496e-07
cg14818248	0.179525	0.512268	-0.332742	1.33287e-07	6.29172e-07
cg13311096	0.190063	0.553377	-0.363314	1.33218e-07	6.28876e-07
cg21549285	0.321509	0.647855	-0.326346	1.33158e-07	6.28612e-07
cg16659026	0.240629	0.572072	-0.331442	1.33082e-07	6.28312e-07
cg06241792	0.106926	0.461898	-0.354972	1.33024e-07	6.28092e-07
cg02255871	0.234458	0.582344	-0.347886	1.32849e-07	6.27353e-07
cg10718940	0.126467	0.438436	-0.311969	1.3248e-07	6.25843e-07
cg16112844	0.176282	0.56216	-0.385878	1.32468e-07	6.25812e-07
cg12781700	0.153608	0.467498	-0.31389	1.31974e-07	6.23796e-07
cg15186638	0.190244	0.517858	-0.327614	1.31946e-07	6.23679e-07
cg16858125	0.432855	0.742644	-0.309789	1.31829e-07	6.23183e-07
cg14939082	0.385102	0.700986	-0.315883	1.3136e-07	6.21184e-07
cg10994639	0.209487	0.549699	-0.340212	1.31043e-07	6.19856e-07
cg00303982	0.254335	0.61537	-0.361035	1.30428e-07	6.17299e-07
cg11982072	0.229859	0.608706	-0.378848	1.30304e-07	6.16795e-07
cg01571735	0.27921	0.601552	-0.322342	1.30087e-07	6.1591e-07
cg21806273	0.295308	0.61685	-0.321542	1.29911e-07	6.15218e-07
cg26230516	0.127848	0.455373	-0.327525	1.29834e-07	6.1491e-07
cg03767807	0.279546	0.585561	-0.306015	1.29603e-07	6.13995e-07
cg21542078	0.383962	0.720476	-0.336514	1.29538e-07	6.13746e-07
cg07036524	0.246616	0.566917	-0.3203	1.29512e-07	6.13648e-07
cg22593953	0.352952	0.665536	-0.312585	1.29507e-07	6.13634e-07
cg07177867	0.427828	0.746914	-0.319086	1.29359e-07	6.12961e-07
cg20559657	0.249174	0.565229	-0.316055	1.29214e-07	6.1237e-07
cg27137258	0.265002	0.614519	-0.349517	1.2919e-07	6.12281e-07
cg01182455	0.323709	0.628517	-0.304809	1.29147e-07	6.1209e-07
cg24973221	0.315009	0.65277	-0.337761	1.29145e-07	6.12087e-07
cg16477774	0.19205	0.541136	-0.349086	1.28902e-07	6.11041e-07
cg18598117	0.208538	0.51792	-0.309383	1.28666e-07	6.10087e-07
cg06959053	0.173109	0.578564	-0.405455	1.28601e-07	6.09848e-07
cg05437446	0.187055	0.498231	-0.311176	1.28198e-07	6.08102e-07
cg23247191	0.319459	0.638273	-0.318814	1.28107e-07	6.07679e-07
cg11435225	0.467588	0.803461	-0.335873	1.2795e-07	6.0703e-07
cg05990549	0.159222	0.49235	-0.333128	1.27456e-07	6.04872e-07
cg04779161	0.259136	0.567153	-0.308017	1.27208e-07	6.03842e-07
cg06956295	0.381027	0.700434	-0.319407	1.26891e-07	6.02551e-07
cg01161042	0.321619	0.646411	-0.324792	1.2646e-07	6.00728e-07
cg07648238	0.255494	0.630708	-0.375214	1.26321e-07	6.00166e-07
cg11915388	0.198732	0.509616	-0.310883	1.26208e-07	5.99669e-07
cg19865237	0.375802	0.709368	-0.333565	1.26028e-07	5.98967e-07
cg14870792	0.187397	0.50131	-0.313913	1.25731e-07	5.97711e-07
cg24199112	0.096249	0.442068	-0.345819	1.25169e-07	5.95336e-07
cg09763175	0.172951	0.511812	-0.338862	1.25078e-07	5.94956e-07
cg09398550	0.315602	0.630782	-0.31518	1.24954e-07	5.94429e-07
cg13978367	0.320124	0.663173	-0.343049	1.24825e-07	5.9388e-07
cg23130131	0.234044	0.568683	-0.33464	1.2478e-07	5.93705e-07
cg08841167	0.1934	0.50824	-0.314839	1.24749e-07	5.93574e-07
[truncated: 9,841 more rows]

## Sheet: Table S8
Table S8: 481 overlapping CpGs from comparisons of EBV-positive versus EBV-negative cases in primary Burkitt lymphoma cases and Burkitt lymphoma-derived cell lines. Differential DNA methylation analysis was performed in primary Burkitt lymphoma cases and Burkitt lymphoma-derived cell lines, comparing EBV-positive versus EBV-negative cases. Table lists the 481 significant CpGs overlapping in both …
TargetID	Gene	Chromosome	Position	Chromatin states (gcBC)	Superenhancer (Bal et al., 2022, Nature)
cg22512888	FAM132A	chr1	1178191	Heterochromatin
cg25101405	ATAD3C	chr1	1398028	Enhancer
cg04981940	ATAD3C	chr1	1398348	Enhancer
cg04315214	PRKCZ	chr1	2043799	Enhancer
cg04315214	PRKCZ	chr1	2043799	Enhancer
cg04315214	PRKCZ	chr1	2043799	Enhancer
cg23626733	PEX10	chr1	2345398	Promoter
cg23626733	PEX10	chr1	2345398	Promoter
cg20136951	PEX10	chr1	2345400	Promoter
cg20136951	PEX10	chr1	2345400	Promoter
cg20823695	PEX10	chr1	2345410	Promoter
cg20823695	PEX10	chr1	2345410	Promoter
cg00105640	LOC388588	chr1	3691994	Enhancer
cg06748956	LRRC47	chr1	3702204	Transcription
cg03921357	C1orf174	chr1	3809431	Enhancer
cg20248421	ESPN	chr1	6507979	Poised Promoter
cg19809453	ESPN	chr1	6508028	Poised Promoter
cg03401488	CTNNBIP1	chr1	9921621	Transcription	chr1:9818893-9938324
cg03401488	CTNNBIP1	chr1	9921621	Transcription	chr1:9818893-9938324
cg06816087	CTNNBIP1	chr1	9927360	Enhancer	chr1:9818893-9938324
cg06816087	CTNNBIP1	chr1	9927360	Enhancer	chr1:9818893-9938324
cg13875012	FBXO2	chr1	11710610	Poised Promoter
cg07426195	FBXO44	chr1	11714504	Promoter
cg07426195	FBXO2	chr1	11714504	Promoter
cg07426195	FBXO2	chr1	11714504	Promoter
cg07426195	FBXO44	chr1	11714504	Promoter
cg07426195	FBXO44	chr1	11714504	Promoter
cg07426195	FBXO44	chr1	11714504	Promoter
cg07426195	FBXO44	chr1	11714504	Promoter
cg27544000	ESPNP	chr1	17034075	Poised Promoter
cg17210929	ESPNP	chr1	17034180	Poised Promoter
cg00171783	MDS2	chr1	23953480	Enhancer	chr1:23849720-23975179
cg06092310	MAN1C1	chr1	26097918	Poised Promoter
cg05193538	MAN1C1	chr1	26097991	Poised Promoter
cg10325497	LCK	chr1	32739049	Enhancer
cg10325497	LCK	chr1	32739049	Enhancer
cg21418854	C1orf113	chr1	36771781	Promoter
cg21418854	C1orf113	chr1	36771781	Promoter
cg05354330	KIAA0754	chr1	39874964	Poised Promoter
cg05354330	MACF1	chr1	39874964	Poised Promoter
cg05354330	MACF1	chr1	39874964	Poised Promoter
cg10632917	KIAA0754	chr1	39874994	Poised Promoter
cg10632917	MACF1	chr1	39874994	Poised Promoter
cg10632917	MACF1	chr1	39874994	Poised Promoter
cg01412524	FAAH	chr1	46860243	Poised Promoter
cg27353619	NFIA	chr1	61549542	Poised Promoter
cg27353619	NFIA	chr1	61549542	Poised Promoter
cg27353619	NFIA	chr1	61549542	Poised Promoter
cg27353619	NFIA	chr1	61549542	Poised Promoter
cg27565899	AMPD2	chr1	110166664	Promoter
cg27565899	AMPD2	chr1	110166664	Promoter
cg27565899	AMPD2	chr1	110166664	Promoter
cg01016521	FAM63A	chr1	150979074	Promoter
cg01016521	FAM63A	chr1	150979074	Promoter
cg01016521	FAM63A	chr1	150979074	Promoter
cg01016521	FAM63A	chr1	150979074	Promoter
cg01016521	FAM63A	chr1	150979074	Promoter
cg01016521	FAM63A	chr1	150979074	Promoter
cg01016521	FAM63A	chr1	150979074	Promoter
cg01016521	FAM63A	chr1	150979074	Promoter
cg04991214	PFDN2	chr1	161089118	Enhancer
cg04991214	NIT1	chr1	161089118	Enhancer
cg27433482	TRAF5	chr1	211498962	Enhancer
cg27433482	TRAF5	chr1	211498962	Enhancer
cg17950169	TMEM63A	chr1	226067900	Enhancer
cg21710324	TMEM63A	chr1	226069189	Promoter
cg19714913	MIXL1	chr1	226411033	Promoter
cg18564989	MIXL1	chr1	226411057	Promoter
cg01910727	ITPKB	chr1	226842455	Promoter	chr1:226814007-226930023
cg00027637	ITPKB	chr1	226900521	Promoter	chr1:226814007-226930023
cg05784532	GALNT2	chr1	230284198	Enhancer	chr1:230231420-230313231
cg02122937	DIP2C	chr10	352668	Enhancer	chr10:329754-389177
cg06193766	DIP2C	chr10	375391	Enhancer	chr10:329754-389177
cg08410533	DIP2C	chr10	375830	Enhancer	chr10:329754-389177
cg11573170	DIP2C	chr10	556762	Heterochromatin	chr10:550814-675830
cg26169081	CAMK1D	chr10	12648338	Promoter
cg26169081	CAMK1D	chr10	12648338	Promoter
cg22150335	ANK3	chr10	62148959	Enhancer	chr10:62094143-62154409
cg19640130	RTKN2	chr10	64028056	Poised Promoter
cg07571519	C10orf105	chr10	73472315	Enhancer	chr10:73357658-73514318
cg07571519	C10orf105	chr10	73472315	Enhancer	chr10:73357658-73514318
cg07571519	CDH23	chr10	73472315	Enhancer	chr10:73357658-73514318
cg06372475	C10orf54	chr10	73534286	Enhancer
cg06372475	CDH23	chr10	73534286	Enhancer
cg11633461	C10orf54	chr10	73534338	Enhancer
cg11633461	CDH23	chr10	73534338	Enhancer
cg02616947	KAZALD1	chr10	102822508	Poised Promoter	chr10:102802701-102835706
cg26517376	FAM53B	chr10	126428818	Enhancer	chr10:126371984-126438687
cg08747591	CEND1	chr11	789928	Poised Promoter
cg17739936	CEND1	chr11	789930	Poised Promoter
cg14689532	PNPLA2	chr11	820572	Promoter
cg19303748	TSPAN4	chr11	844085	Poised Promoter
cg19303748	TSPAN4	chr11	844085	Poised Promoter
cg19303748	TSPAN4	chr11	844085	Poised Promoter
cg19303748	TSPAN4	chr11	844085	Poised Promoter
cg19303748	TSPAN4	chr11	844085	Poised Promoter
cg19303748	TSPAN4	chr11	844085	Poised Promoter
cg19303748	TSPAN4	chr11	844085	Poised Promoter
cg19303748	TSPAN4	chr11	844085	Poised Promoter
cg17953636	SVIP	chr11	22851321	Promoter
cg17953636	SVIP	chr11	22851321	Promoter
cg21818891	SLC1A2	chr11	35310917	Enhancer
cg22697239	CD82	chr11	44626708	Promoter	chr11:44613723-44638406
cg22697239	CD82	chr11	44626708	Promoter	chr11:44613723-44638406
cg01199327	CD82	chr11	44626750	Promoter	chr11:44613723-44638406
cg01199327	CD82	chr11	44626750	Promoter	chr11:44613723-44638406
cg02211741	DGKZ	chr11	46383924	Promoter
cg02211741	DGKZ	chr11	46383924	Promoter
cg02211741	DGKZ	chr11	46383924	Promoter
cg02211741	DGKZ	chr11	46383924	Promoter
cg05363534	MIR612	chr11	65210645	Promoter	chr11:65157419-65278652
cg06244306	PC	chr11	66631536	Transcription
cg06244306	PC	chr11	66631536	Transcription
cg06244306	PC	chr11	66631536	Transcription
cg25483596	PC	chr11	66632197	Enhancer
cg25483596	PC	chr11	66632197	Enhancer
cg25483596	PC	chr11	66632197	Enhancer
cg06880963	PC	chr11	66634970	Transcription
cg06880963	PC	chr11	66634970	Transcription
cg06880963	PC	chr11	66634970	Transcription
cg23125542	ATPGD1	chr11	67183148	Poised Promoter	chr11:67169451-67188462
cg23125542	ATPGD1	chr11	67183148	Poised Promoter	chr11:67169451-67188462
cg23125542	ATPGD1	chr11	67183148	Poised Promoter	chr11:67169451-67188462
cg23125542	ATPGD1	chr11	67183148	Poised Promoter	chr11:67169451-67188462
cg23010585	CORO1B	chr11	67210192	Enhancer
cg23010585	CORO1B	chr11	67210192	Enhancer
cg14558942	TMEM134	chr11	67234346	Enhancer
cg14558942	TMEM134	chr11	67234346	Enhancer
cg14558942	TMEM134	chr11	67234346	Enhancer
cg13556659	FUT4	chr11	94276960	Promoter
cg06394082	BCL9L	chr11	118767238	Enhancer	chr11:118689179-118801403
cg23729763	APLP2	chr11	129991544	Promoter	chr11:129984465-130076616
cg23729763	APLP2	chr11	129991544	Promoter	chr11:129984465-130076616
cg23729763	APLP2	chr11	129991544	Promoter	chr11:129984465-130076616
cg23729763	APLP2	chr11	129991544	Promoter	chr11:129984465-130076616
cg23729763	APLP2	chr11	129991544	Promoter	chr11:129984465-130076616
cg23729763	APLP2	chr11	129991544	Promoter	chr11:129984465-130076616
cg17150898	FBXL14	chr12	1702116	Promoter
cg11808677	USP5	chr12	6960079	Promoter
cg11808677	USP5	chr12	6960079	Promoter
cg11808677	CDCA3	chr12	6960079	Promoter
cg05161923	ETV6	chr12	11909593	Transcription	chr12:11864811-12009471
cg18907610	ETV6	chr12	11992925	Enhancer	chr12:11864811-12009471
cg10037049	VDR	chr12	48276633	Promoter	chr12:48261688-48298753
cg10037049	VDR	chr12	48276633	Promoter	chr12:48261688-48298753
cg04048411	PLXNC1	chr12	94541943	Poised Promoter
cg21340621	KDM2B	chr12	122020166	Promoter	chr12:121990070-122030453
cg11804940	WDR66	chr12	122402696	Enhancer	chr12:122353277-122473413
cg03560652	WDR66	chr12	122440709	Enhancer	chr12:122353277-122473413
cg11148581	RILPL1	chr12	123998115	Heterochromatin
cg21703988	EP400	chr12	132549404	Enhancer	chr12:132536741-132574327
cg26725076	EP400NL	chr12	132569963	Promoter	chr12:132536741-132574327
cg01226748	PXMP2	chr12	133277966	Enhancer
cg10328297	SLC25A15	chr13	41366576	Enhancer	chr13:41317802-41367268
cg12691679	ELF1	chr13	41594904	Enhancer	chr13:41534597-41598031
cg09083627	SLITRK5	chr13	88324597	Poised Promoter
cg27462475	DOCK9	chr13	99736304	Enhancer
cg27462475	DOCK9	chr13	99736304	Enhancer
cg21236457	RASA3	chr13	114790112	Enhancer	chr13:114786754-114794095
cg26286805	PYGL	chr14	51411267	Poised Promoter
cg26286805	PYGL	chr14	51411267	Poised Promoter
cg08227290	JDP2	chr14	75908005	Enhancer	chr14:75891903-76037320
cg08227290	JDP2	chr14	75908005	Enhancer	chr14:75891903-76037320
cg08227290	JDP2	chr14	75908005	Enhancer	chr14:75891903-76037320
cg08227290	JDP2	chr14	75908005	Enhancer	chr14:75891903-76037320
cg04407490	JDP2	chr14	75936582	Enhancer	chr14:75891903-76037320
cg04407490	JDP2	chr14	75936582	Enhancer	chr14:75891903-76037320
cg04407490	JDP2	chr14	75936582	Enhancer	chr14:75891903-76037320
cg04407490	JDP2	chr14	75936582	Enhancer	chr14:75891903-76037320
cg01919011	JDP2	chr14	75936668	Enhancer	chr14:75891903-76037320
cg01919011	JDP2	chr14	75936668	Enhancer	chr14:75891903-76037320
cg01919011	JDP2	chr14	75936668	Enhancer	chr14:75891903-76037320
cg01919011	JDP2	chr14	75936668	Enhancer	chr14:75891903-76037320
cg09929567	JDP2	chr14	75936789	Enhancer	chr14:75891903-76037320
cg09929567	JDP2	chr14	75936789	Enhancer	chr14:75891903-76037320
cg09929567	JDP2	chr14	75936789	Enhancer	chr14:75891903-76037320
cg09929567	JDP2	chr14	75936789	Enhancer	chr14:75891903-76037320
cg17002328	CCDC88C	chr14	91751773	Enhancer
cg01055824	CCDC88C	chr14	91818668	Enhancer	chr14:91768982-91893655
cg10511902	CCDC88C	chr14	91842949	Enhancer	chr14:91768982-91893655
cg03389164	ASB2	chr14	94423872	Enhancer	chr14:94397072-94468275
cg09258240	DEGS2	chr14	100613518	Promoter
cg07530063	DEGS2	chr14	100613692	Promoter
cg18485215	DEGS2	chr14	100625110	Poised Promoter
cg15428435	PPP2R5C	chr14	102247681	Poised Promoter	chr14:102228224-102345603
cg15428435	PPP2R5C	chr14	102247681	Poised Promoter	chr14:102228224-102345603
cg07435445	AMN	chr14	103396379	Poised Promoter	chr14:103362523-103426399
cg00176863	AMN	chr14	103396890	Poised Promoter	chr14:103362523-103426399
cg23918296	AMN	chr14	103397019	Poised Promoter	chr14:103362523-103426399
cg06609295	CDC42BPB	chr14	103400081	Enhancer	chr14:103362523-103426399
cg05895018	CDC42BPB	chr14	103400237	Enhancer	chr14:103362523-103426399
cg20043258	CDC42BPB	chr14	103468582	Enhancer
cg01181105	XRCC3	chr14	104165277	Enhancer	chr14:104145613-104186342
cg01181105	XRCC3	chr14	104165277	Enhancer	chr14:104145613-104186342
cg01181105	XRCC3	chr14	104165277	Enhancer	chr14:104145613-104186342
cg01181105	KLC1	chr14	104165277	Enhancer	chr14:104145613-104186342
cg01181105	KLC1	chr14	104165277	Enhancer	chr14:104145613-104186342
cg18954339	PACS2	chr14	105780420	Poised Promoter
cg18954339	PACS2	chr14	105780420	Poised Promoter
cg02556940	SERINC4	chr15	44092166	Enhancer	chr15:44088625-44095854
cg02556940	SERINC4	chr15	44092166	Enhancer	chr15:44088625-44095854
cg02556940	C15orf63	chr15	44092166	Enhancer	chr15:44088625-44095854
cg08898775	ADAM10	chr15	59042684	Promoter
cg14004161	SNX22	chr15	64442561	Promoter
cg21404878	BRUNOL6	chr15	72578605	Heterochromatin
cg17173187	NMB	chr15	85201210	Promoter
cg17173187	NMB	chr15	85201210	Promoter
cg21077902	AKAP13	chr15	86016427	Enhancer	chr15:85976796-86048355
cg21077902	AKAP13	chr15	86016427	Enhancer	chr15:85976796-86048355
cg24365117	POLG	chr15	89879190	Promoter
cg24365117	POLG	chr15	89879190	Promoter
cg27399753	CCDC78	chr16	772689	Enhancer
cg06460013	CCDC78	chr16	775648	Transcription	chr16:772755-789239
cg06460013	HAGHL	chr16	775648	Transcription	chr16:772755-789239
cg05884711	ATP6V0C	chr16	2563274	Promoter
cg04880804	PRSS27	chr16	2762569	Transcription
cg06489965	CLDN9	chr16	3062975	Heterochromatin
cg06489965	CLDN9	chr16	3062975	Heterochromatin
cg05849013	SNX29	chr16	12411139	Enhancer	chr16:12308520-12460687
cg01332683	ABCC1	chr16	16190393	Enhancer	chr16:16188918-16201916
cg01332683	ABCC1	chr16	16190393	Enhancer	chr16:16188918-16201916
cg01332683	ABCC1	chr16	16190393	Enhancer	chr16:16188918-16201916
cg01332683	ABCC1	chr16	16190393	Enhancer	chr16:16188918-16201916
cg01332683	ABCC1	chr16	16190393	Enhancer	chr16:16188918-16201916
cg01522095	GGA2	chr16	23522771	Enhancer	chr16:23515782-23533282
cg05579124	GGA2	chr16	23522995	Enhancer	chr16:23515782-23533282
cg10292154	IL21R	chr16	27461445	Promoter
cg10292154	IL21R	chr16	27461445	Promoter
cg10292154	IL21R	chr16	27461445	Promoter
cg00765635	SULT1A1	chr16	28635374	Enhancer
cg01681367	SPN	chr16	29676071	Promoter	chr16:29655676-29719330
cg01681367	SPN	chr16	29676071	Promoter	chr16:29655676-29719330
cg05329317	MAPK3	chr16	30126595	Enhancer
cg05329317	MAPK3	chr16	30126595	Enhancer
cg05329317	MAPK3	chr16	30126595	Enhancer
cg01754713	TRIM72	chr16	31226334	Poised Promoter
cg09641689	IRX5	chr16	54965142	Poised Promoter
cg09426937	ST3GAL2	chr16	70453185	Promoter	chr16:70434956-70481569
cg05261349	ST3GAL2	chr16	70473841	Promoter	chr16:70434956-70481569
cg14400871	WDR59	chr16	75018461	Promoter
cg03054598	KLHL36	chr16	84687549	Transcription
cg01550144	CRISPLD2	chr16	84906714	Heterochromatin
cg06537333	KIAA0182	chr16	85643863	Poised Promoter
cg07301329	KIAA0182	chr16	85648263	Poised Promoter
cg07301329	KIAA0182	chr16	85648263	Poised Promoter
cg13441891	KIAA0182	chr16	85648370	Poised Promoter
cg13441891	KIAA0182	chr16	85648370	Poised Promoter
cg05441854	KIAA0182	chr16	85650374	Poised Promoter
cg05441854	KIAA0182	chr16	85650374	Poised Promoter
cg01383486	GINS2	chr16	85721561	Promoter
cg09247061	ZFPM1	chr16	88571844	Transcription
cg04848686	MGC23284	chr16	88747591	Promoter
cg04848686	SNAI3	chr16	88747591	Promoter
cg06719532	MGC23284	chr16	88747752	Promoter
cg06719532	SNAI3	chr16	88747752	Promoter
cg23802887	MGC23284	chr16	88747903	Promoter
cg23802887	SNAI3	chr16	88747903	Promoter
cg10016175	MGC23284	chr16	88747919	Promoter
cg10016175	SNAI3	chr16	88747919	Promoter
cg06493973	RNF166	chr16	88765071	Enhancer
cg02948862	CBFA2T3	chr16	89035532	Promoter	chr16:89031630-89071981
cg10158369	ACSF3	chr16	89162475	Promoter	chr16:89160506-89198190
cg10158369	ACSF3	chr16	89162475	Promoter	chr16:89160506-89198190
cg10158369	ACSF3	chr16	89162475	Promoter	chr16:89160506-89198190
cg16488021	ACSF3	chr16	89182099	Enhancer	chr16:89160506-89198190
cg16488021	ACSF3	chr16	89182099	Enhancer	chr16:89160506-89198190
cg16488021	ACSF3	chr16	89182099	Enhancer	chr16:89160506-89198190
cg04033022	ACSF3	chr16	89189383	Enhancer	chr16:89160506-89198190
cg04033022	ACSF3	chr16	89189383	Enhancer	chr16:89160506-89198190
cg04033022	ACSF3	chr16	89189383	Enhancer	chr16:89160506-89198190
cg04694209	C16orf81	chr16	89228970	Transcription
cg01023759	MC1R	chr16	89983766	Transcription
cg04196298	SLC43A2	chr17	1480710	Enhancer
cg11801411	WDR81	chr17	1628727	Promoter	chr17:1624793-1640163
cg11801411	WDR81	chr17	1628727	Promoter	chr17:1624793-1640163
cg11801411	WDR81	chr17	1628727	Promoter	chr17:1624793-1640163
cg11801411	WDR81	chr17	1628727	Promoter	chr17:1624793-1640163
cg15416352	MNT	chr17	2300911	Enhancer
cg14999189	RAP1GAP2	chr17	2908369	Enhancer	chr17:2888985-2916377
cg14999189	RAP1GAP2	chr17	2908369	Enhancer	chr17:2888985-2916377
cg05051734	TRPV1	chr17	3474619	Transcription
cg05051734	TRPV1	chr17	3474619	Transcription
cg05051734	TRPV1	chr17	3474619	Transcription
cg05051734	TRPV1	chr17	3474619	Transcription
cg24108746	TRPV1	chr17	3474679	Transcription
cg24108746	TRPV1	chr17	3474679	Transcription
cg24108746	TRPV1	chr17	3474679	Transcription
cg24108746	TRPV1	chr17	3474679	Transcription
cg22044342	P2RX1	chr17	3819339	Promoter
cg25031824	P2RX1	chr17	3819363	Promoter
cg16611352	P2RX1	chr17	3819429	Promoter
cg18943946	ZZEF1	chr17	3912065	Transcription
cg02308232	KDM6B	chr17	7742762	Enhancer	chr17:7737152-7755136
cg06685437	RAI1	chr17	17669973	Promoter	chr17:17640947-17689962
cg23535310	EVPLL	chr17	18286644	Poised Promoter
cg14398691	GRB7	chr17	37895771	Poised Promoter	chr17:37893082-37979582
cg14398691	GRB7	chr17	37895771	Poised Promoter	chr17:37893082-37979582
cg05294455	MYL4	chr17	45286609	Enhancer	chr17:45269280-45299114
cg05294455	MYL4	chr17	45286609	Enhancer	chr17:45269280-45299114
cg07249730	MSI2	chr17	55362836	Promoter
cg07249730	MSI2	chr17	55362836	Promoter
cg24091162	CD79B	chr17	62010456	Promoter	chr17:61992710-62032788
cg24091162	CD79B	chr17	62010456	Promoter	chr17:61992710-62032788
cg24091162	CD79B	chr17	62010456	Promoter	chr17:61992710-62032788
cg25729716	CD79B	chr17	62010607	Promoter	chr17:61992710-62032788
cg25729716	CD79B	chr17	62010607	Promoter	chr17:61992710-62032788
cg25729716	CD79B	chr17	62010607	Promoter	chr17:61992710-62032788
cg23251296	CD79B	chr17	62011014	Enhancer	chr17:61992710-62032788
cg23251296	CD79B	chr17	62011014	Enhancer	chr17:61992710-62032788
cg23251296	CD79B	chr17	62011014	Enhancer	chr17:61992710-62032788
cg12097883	LOC146880	chr17	62774939	Poised Promoter
cg12097883	LOC146880	chr17	62774939	Poised Promoter
cg08940787	LOC146880	chr17	62777648	Poised Promoter
cg08940787	LOC146880	chr17	62777648	Poised Promoter
cg15869463	LOC146880	chr17	62777690	Poised Promoter
cg15869463	LOC146880	chr17	62777690	Poised Promoter
cg05721365	LOC146880	chr17	62777693	Poised Promoter
cg05721365	LOC146880	chr17	62777693	Poised Promoter
cg01720033	LOC146880	chr17	62777744	Poised Promoter
cg01720033	LOC146880	chr17	62777744	Poised Promoter
cg13717446	LOC146880	chr17	62777761	Poised Promoter
cg13717446	LOC146880	chr17	62777761	Poised Promoter
cg12196685	FLJ32065	chr17	62964059	Enhancer	chr17:62942666-63056993
cg04912316	FAM100B	chr17	74266324	Enhancer	chr17:74229785-74274842
cg01513063	SEPT9	chr17	75470567	Enhancer	chr17:75395785-75491084
cg01513063	SEPT9	chr17	75470567	Enhancer	chr17:75395785-75491084
cg01513063	SEPT9	chr17	75470567	Enhancer	chr17:75395785-75491084
cg01513063	SEPT9	chr17	75470567	Enhancer	chr17:75395785-75491084
cg01513063	SEPT9	chr17	75470567	Enhancer	chr17:75395785-75491084
cg01513063	SEPT9	chr17	75470567	Enhancer	chr17:75395785-75491084
cg01513063	SEPT9	chr17	75470567	Enhancer	chr17:75395785-75491084
cg06853339	TMC6	chr17	76117687	Enhancer	chr17:76110032-76172498
cg06853339	TMC6	chr17	76117687	Enhancer	chr17:76110032-76172498
cg03297901	TMC6	chr17	76117767	Enhancer	chr17:76110032-76172498
cg03297901	TMC6	chr17	76117767	Enhancer	chr17:76110032-76172498
cg27606002	C17orf99	chr17	76142461	Enhancer	chr17:76110032-76172498
cg27606002	C17orf99	chr17	76142461	Enhancer	chr17:76110032-76172498
cg09656382	DNAH17	chr17	76568760	Enhancer
cg06508934	TIMP2	chr17	76921095	Poised Promoter
cg00523683	RPTOR	chr17	78748471	Promoter	chr17:78692205-78773327
cg00523683	RPTOR	chr17	78748471	Promoter	chr17:78692205-78773327
cg07126783	RPTOR	chr17	78800767	Enhancer
cg07126783	RPTOR	chr17	78800767	Enhancer
cg16638092	RPTOR	chr17	78800774	Enhancer
cg16638092	RPTOR	chr17	78800774	Enhancer
cg11252953	C17orf101	chr17	80358829	Promoter
cg11252953	C17orf101	chr17	80358829	Promoter
cg21465176	C17orf101	chr17	80358876	Promoter
cg21465176	C17orf101	chr17	80358876	Promoter
cg00960700	TBCD	chr17	80709150	Promoter
cg22432760	TBCD	chr17	80829718	Promoter	chr17:80807527-80851873
cg10310700	TBCD	chr17	80872461	Enhancer
cg17184161	TBCD	chr17	80873120	Enhancer
cg14579184	TBCD	chr17	80873365	Enhancer
cg02092514	TBCD	chr17	80873656	Promoter
cg11472422	B3GNTL1	chr17	80926014	Promoter
cg21688152	B3GNTL1	chr17	80926101	Promoter
cg20290167	METRNL	chr17	81040724	Enhancer
cg14914822	NEDD4L	chr18	55713183	Poised Promoter
cg14914822	NEDD4L	chr18	55713183	Poised Promoter
cg14914822	NEDD4L	chr18	55713183	Poised Promoter
cg00706570	MBP	chr18	74692116	Enhancer	chr18:74672281-74821346
cg00706570	MBP	chr18	74692116	Enhancer	chr18:74672281-74821346
cg00706570	MBP	chr18	74692116	Enhancer	chr18:74672281-74821346
cg00706570	MBP	chr18	74692116	Enhancer	chr18:74672281-74821346
cg00706570	MBP	chr18	74692116	Enhancer	chr18:74672281-74821346
cg00839132	MBP	chr18	74692235	Enhancer	chr18:74672281-74821346
cg00839132	MBP	chr18	74692235	Enhancer	chr18:74672281-74821346
cg00839132	MBP	chr18	74692235	Enhancer	chr18:74672281-74821346
cg00839132	MBP	chr18	74692235	Enhancer	chr18:74672281-74821346
cg00839132	MBP	chr18	74692235	Enhancer	chr18:74672281-74821346
cg25786273	MBP	chr18	74801026	Transcription	chr18:74672281-74821346
cg25786273	MBP	chr18	74801026	Transcription	chr18:74672281-74821346
cg00151768	NFATC1	chr18	77157760	Promoter	chr18:77153217-77166650
cg00151768	NFATC1	chr18	77157760	Promoter	chr18:77153217-77166650
cg00151768	NFATC1	chr18	77157760	Promoter	chr18:77153217-77166650
cg13608166	NFATC1	chr18	77157986	Promoter	chr18:77153217-77166650
cg13608166	NFATC1	chr18	77157986	Promoter	chr18:77153217-77166650
cg13608166	NFATC1	chr18	77157986	Promoter	chr18:77153217-77166650
cg03586564	NFATC1	chr18	77158676	Promoter	chr18:77153217-77166650
cg03586564	NFATC1	chr18	77158676	Promoter	chr18:77153217-77166650
cg03586564	NFATC1	chr18	77158676	Promoter	chr18:77153217-77166650
cg18598117	ARID3A	chr19	941126	Poised Promoter
cg00043005	DOT1L	chr19	2227429	Enhancer	chr19:2212922-2237333
cg11251006	DOT1L	chr19	2227699	Enhancer	chr19:2212922-2237333
cg24299136	GNG7	chr19	2511707	Poised Promoter
cg16873271	KANK3	chr19	8390059	Enhancer
cg25563233	RGL3	chr19	11529396	Poised Promoter
cg25563233	RGL3	chr19	11529396	Poised Promoter
cg11691571	ELOF1	chr19	11664023	Enhancer
cg26529371	PRDX2	chr19	12911983	Promoter
cg26529371	PRDX2	chr19	12911983	Promoter
cg16855845	DNASE2	chr19	12991665	Promoter
cg06905453	RFX1	chr19	14089284	Poised Promoter	chr19:14084525-14098754
cg00010445	RFX1	chr19	14089630	Poised Promoter	chr19:14084525-14098754
cg03624195	RFX1	chr19	14090310	Poised Promoter	chr19:14084525-14098754
cg02024579	LPHN1	chr19	14313682	Heterochromatin
cg02024579	LPHN1	chr19	14313682	Heterochromatin
cg04613057	MYO9B	chr19	17302087	Enhancer
cg04613057	MYO9B	chr19	17302087	Enhancer
cg23544107	SSBP4	chr19	18534672	Transcription	chr19:18499666-18547980
cg23544107	SSBP4	chr19	18534672	Transcription	chr19:18499666-18547980
cg11610754	TMEM59L	chr19	18722595	Poised Promoter
cg26572992	CRTC1	chr19	18876246	Heterochromatin
cg26572992	CRTC1	chr19	18876246	Heterochromatin
cg19234705	HOMER3	chr19	19042181	Enhancer
cg19234705	HOMER3	chr19	19042181	Enhancer
cg19234705	HOMER3	chr19	19042181	Enhancer
cg19234705	HOMER3	chr19	19042181	Enhancer
cg19234705	HOMER3	chr19	19042181	Enhancer
cg18462898	LOC729991-MEF2B	chr19	19282451	Enhancer	chr19:19245795-19297607
cg18462898	LOC729991-MEF2B	chr19	19282451	Enhancer	chr19:19245795-19297607
cg18462898	MEF2B	chr19	19282451	Enhancer	chr19:19245795-19297607
cg18462898	LOC729991-MEF2B	chr19	19282451	Enhancer	chr19:19245795-19297607
cg27346356	CILP2	chr19	19648914	Poised Promoter
cg05055150	MAG	chr19	35783292	Enhancer
cg05055150	MAG	chr19	35783292	Enhancer
cg12192686	SLC8A2	chr19	47938620	Heterochromatin
cg26259171	FUT1	chr19	49255779	Poised Promoter
cg00007987	ZNF581	chr19	56156430	Promoter	chr19:56150444-56157360
cg13445251	ZNF581	chr19	56156542	Promoter	chr19:56150444-56157360
cg22731359	ZNF256	chr19	58459136	Promoter
cg16246961	ZNF256	chr19	58459139	Promoter
cg12555306	ZNF256	chr19	58459142	Promoter
cg24684248	TSSC1	chr2	3307465	Enhancer
cg21082122	TSSC1	chr2	3307517	Enhancer
cg21486510	RNF144A	chr2	7171998	Heterochromatin
cg17742416	DNMT3A	chr2	25499619	Poised Promoter
cg17742416	DNMT3A	chr2	25499619	Poised Promoter
cg04256886	DTNB	chr2	25603640	Transcription	chr2:25585014-25654561
cg04256886	DTNB	chr2	25603640	Transcription	chr2:25585014-25654561
cg04256886	DTNB	chr2	25603640	Transcription	chr2:25585014-25654561
cg04256886	DTNB	chr2	25603640	Transcription	chr2:25585014-25654561
cg04256886	DTNB	chr2	25603640	Transcription	chr2:25585014-25654561
cg04525212	CRIM1	chr2	36582931	Poised Promoter
cg17930183	CRIM1	chr2	36583117	Poised Promoter
cg10881306	CRIM1	chr2	36583600	Poised Promoter
cg14153319	CRIM1	chr2	36584021	Poised Promoter
cg10855081	EML6	chr2	54952487	Promoter	chr2:54932440-55031787
cg14406727	SPRED2	chr2	65577769	Enhancer	chr2:65570838-65666092
cg14406727	SPRED2	chr2	65577769	Enhancer	chr2:65570838-65666092
cg09884146	SPRED2	chr2	65593908	Promoter	chr2:65570838-65666092
cg09884146	SPRED2	chr2	65593908	Promoter	chr2:65570838-65666092
cg09884146	SPRED2	chr2	65593908	Promoter	chr2:65570838-65666092
cg08467103	SPRED2	chr2	65593933	Promoter	chr2:65570838-65666092
cg08467103	SPRED2	chr2	65593933	Promoter	chr2:65570838-65666092
cg00622105	SPRED2	chr2	65594478	Enhancer	chr2:65570838-65666092
cg00622105	SPRED2	chr2	65594478	Enhancer	chr2:65570838-65666092
cg00908571	CKAP2L	chr2	113521451	Promoter
cg09640202	IMP4	chr2	131101440	Promoter	chr2:131094386-131114876
cg26385743	IMP4	chr2	131101463	Promoter	chr2:131094386-131114876
cg07784959	CXCR4	chr2	136873409	Promoter	chr2:136863629-136919192
cg07784959	CXCR4	chr2	136873409	Promoter	chr2:136863629-136919192
cg12014818	WNT10A	chr2	219744634	Promoter	chr2:219735476-219774856
cg09058955	SP110	chr2	231086230	Enhancer	chr2:231066564-231100468
cg09058955	SP110	chr2	231086230	Enhancer	chr2:231066564-231100468
cg09058955	SP110	chr2	231086230	Enhancer	chr2:231066564-231100468
cg03892838	LRRFIP1	chr2	238599734	Poised Promoter
cg03892838	LRRFIP1	chr2	238599734	Poised Promoter
cg03892838	LRRFIP1	chr2	238599734	Poised Promoter
cg03892838	LRRFIP1	chr2	238599734	Poised Promoter
cg03892838	LRRFIP1	chr2	238599734	Poised Promoter
cg14030719	E2F1	chr20	32266794	Enhancer	chr20:32233849-32273798
cg22976979	MAP1LC3A	chr20	33146263	Promoter
cg22976979	MAP1LC3A	chr20	33146263	Promoter
cg06244927	MYH7B	chr20	33589992	Enhancer
cg12058372	B4GALT5	chr20	48252667	Enhancer	chr20:48227314-48261056
cg15549231	BCAS4	chr20	49415761	Enhancer	chr20:49407013-49477008
cg15549231	BCAS4	chr20	49415761	Enhancer	chr20:49407013-49477008
cg15549231	BCAS4	chr20	49415761	Enhancer	chr20:49407013-49477008
cg02990474	BCAS4	chr20	49416093	Promoter	chr20:49407013-49477008
cg02990474	BCAS4	chr20	49416093	Promoter	chr20:49407013-49477008
cg02990474	BCAS4	chr20	49416093	Promoter	chr20:49407013-49477008
cg18551353	BCAS4	chr20	49454326	Enhancer	chr20:49407013-49477008
cg18551353	BCAS4	chr20	49454326	Enhancer	chr20:49407013-49477008
cg18551353	BCAS4	chr20	49454326	Enhancer	chr20:49407013-49477008
cg04115418	STMN3	chr20	62273971	Promoter	chr20:62248144-62274067
cg15212369	STMN3	chr20	62274085	Promoter
cg22961457	LIME1	chr20	62370310	Promoter
cg22961457	SLC2A4RG	chr20	62370310	Promoter
cg22519017	SLC2A4RG	chr20	62371961	Promoter
cg16711792	TIAM1	chr21	32930054	Poised Promoter
cg21063361	PRDM15	chr21	43255611	Promoter	chr21:43236741-43320426
cg21063361	PRDM15	chr21	43255611	Promoter	chr21:43236741-43320426
cg06500161	ABCG1	chr21	43656587	Enhancer	chr21:43641871-43679321
cg06500161	ABCG1	chr21	43656587	Enhancer	chr21:43641871-43679321
cg06500161	ABCG1	chr21	43656587	Enhancer	chr21:43641871-43679321
cg06500161	ABCG1	chr21	43656587	Enhancer	chr21:43641871-43679321
cg06500161	ABCG1	chr21	43656587	Enhancer	chr21:43641871-43679321
cg06500161	ABCG1	chr21	43656587	Enhancer	chr21:43641871-43679321
cg04096368	SLC37A1	chr21	43988782	Transcription
cg23247068	PDXK	chr21	45144343	Promoter
cg26722225	C21orf57	chr21	47710409	Enhancer
cg26722225	C21orf57	chr21	47710409	Enhancer
cg15499799	ADORA2A	chr22	24823110	Promoter	chr22:24819918-24870184
cg08548559	PIK3IP1	chr22	31686097	Promoter
cg08548559	PIK3IP1	chr22	31686097	Promoter
cg22305209	NCF4	chr22	37256352	Enhancer	chr22:37256054-37270575
cg22305209	NCF4	chr22	37256352	Enhancer	chr22:37256054-37270575
cg03228516	CSNK1E	chr22	38710725	Promoter	chr22:38694756-38713198
cg03228516	CSNK1E	chr22	38710725	Promoter	chr22:38694756-38713198
cg24424889	APOBEC3H	chr22	39494175	Enhancer
cg24424889	APOBEC3H	chr22	39494175	Enhancer
cg24424889	APOBEC3H	chr22	39494175	Enhancer
cg24424889	APOBEC3H	chr22	39494175	Enhancer
cg17237086	MKL1	chr22	40814966	Promoter	chr22:40768234-40837636
cg00395296	NDUFA6	chr22	42481778	Transcription
cg14971586	BIK	chr22	43509649	Promoter	chr22:43506743-43545086
cg13429423	PARVG	chr22	44568775	Enhancer
cg13429423	PARVG	chr22	44568775	Enhancer
cg07833467	KLHDC7B	chr22	50986511	Enhancer
cg07833467	KLHDC7B	chr22	50986511	Enhancer
cg08926287	SLC6A6	chr3	14443694	Promoter	chr3:14437573-14500217
cg08926287	SLC6A6	chr3	14443694	Promoter	chr3:14437573-14500217
cg08926287	SLC6A6	chr3	14443694	Promoter	chr3:14437573-14500217
cg13151269	ACY1	chr3	52023041	Transcription
cg11741902	ARHGEF3	chr3	57113245	Poised Promoter	chr3:57004330-57146252
cg23825335	CADPS	chr3	62861311	Poised Promoter
cg23825335	CADPS	chr3	62861311	Poised Promoter
cg23825335	CADPS	chr3	62861311	Poised Promoter
cg08471739	PLXND1	chr3	129312902	Poised Promoter
cg15504747	PLXND1	chr3	129312979	Poised Promoter
cg07700234	PPM1L	chr3	160472556	Promoter
cg12350863	GPR160	chr3	169758289	Promoter	chr3:169755901-169801227
cg18489755	MAP6D1	chr3	183533873	Enhancer
cg25599673	ST6GAL1	chr3	186738370	Enhancer	chr3:186649069-186840573
cg25599673	ST6GAL1	chr3	186738370	Enhancer	chr3:186649069-186840573
cg25599673	ST6GAL1	chr3	186738370	Enhancer	chr3:186649069-186840573
cg14091103	LPP	chr3	187870929	Promoter
cg19599666	LPP	chr3	187871024	Promoter
cg05486924	C3orf21	chr3	194979565	Unknown	chr3:194971397-194992927
cg04048250	CPLX1	chr4	789139	Poised Promoter
cg20564913	FGFRL1	chr4	1006270	Poised Promoter
cg20564913	FGFRL1	chr4	1006270	Poised Promoter
cg20564913	FGFRL1	chr4	1006270	Poised Promoter
cg20564913	FGFRL1	chr4	1006270	Poised Promoter
cg05866411	FGFRL1	chr4	1006278	Poised Promoter
cg05866411	FGFRL1	chr4	1006278	Poised Promoter
cg05866411	FGFRL1	chr4	1006278	Poised Promoter
cg15968297	CTBP1	chr4	1209844	Enhancer	chr4:1160901-1226732
cg15968297	CTBP1	chr4	1209844	Enhancer	chr4:1160901-1226732
cg14001914	SEL1L3	chr4	25865695	Promoter	chr4:25829044-25892822
cg00511464	RBM47	chr4	40518041	Enhancer	chr4:40514806-40539247
cg00511464	RBM47	chr4	40518041	Enhancer	chr4:40514806-40539247
cg14160419	RBM47	chr4	40518065	Enhancer	chr4:40514806-40539247
cg14160419	RBM47	chr4	40518065	Enhancer	chr4:40514806-40539247
cg05805445	SPATA5	chr4	124225943	Enhancer
cg12453504	IRF2	chr4	185382704	Promoter	chr4:185356769-185403507
cg22799396	CCDC110	chr4	186393429	Promoter	chr4:186390275-186404571
cg22799396	CCDC110	chr4	186393429	Promoter	chr4:186390275-186404571
cg12347792	CCDC110	chr4	186393468	Promoter	chr4:186390275-186404571
cg12347792	CCDC110	chr4	186393468	Promoter	chr4:186390275-186404571
cg19091930	LRRC14B	chr5	191127	Poised Promoter
cg01239922	LRRC14B	chr5	191242	Unknown
cg19858576	LRRC14B	chr5	191806	Poised Promoter
cg17166338	TERT	chr5	1295969	Promoter	chr5:1291759-1344949
cg17166338	TERT	chr5	1295969	Promoter	chr5:1291759-1344949
cg26006951	TERT	chr5	1295988	Promoter	chr5:1291759-1344949
cg26006951	TERT	chr5	1295988	Promoter	chr5:1291759-1344949
cg07380026	TERT	chr5	1296007	Promoter	chr5:1291759-1344949
cg07380026	TERT	chr5	1296007	Promoter	chr5:1291759-1344949
cg13325231	CLPTM1L	chr5	1342170	Promoter	chr5:1291759-1344949
cg07493874	CLPTM1L	chr5	1342172	Promoter	chr5:1291759-1344949
cg14733637	CLPTM1L	chr5	1342200	Promoter	chr5:1291759-1344949
cg00220335	CLPTM1L	chr5	1343783	Promoter	chr5:1291759-1344949
cg13039251	PDZD2	chr5	32018601	Enhancer	chr5:31991709-32033708
cg02642549	LHFPL2	chr5	77805886	Promoter
cg06677021	SERINC5	chr5	79490511	Heterochromatin	chr5:79421474-79570699
cg06055229	ZNF608	chr5	124077966	Promoter	chr5:123964473-124107987
cg13049992	GRAMD3	chr5	125800778	Enhancer
cg13049992	GRAMD3	chr5	125800778	Enhancer
cg13049992	GRAMD3	chr5	125800778	Enhancer
cg13049992	GRAMD3	chr5	125800778	Enhancer
cg13049992	GRAMD3	chr5	125800778	Enhancer
cg25316172	CYFIP2	chr5	156695161	Promoter	chr5:156593661-156719110
cg25316172	CYFIP2	chr5	156695161	Promoter	chr5:156593661-156719110
cg25316172	CYFIP2	chr5	156695161	Promoter	chr5:156593661-156719110
cg05517697	RNF44	chr5	175955524	Enhancer	chr5:175950745-175964918
cg07768103	RNF44	chr5	175956344	Enhancer	chr5:175950745-175964918
cg03680932	ATXN1	chr6	16306683	Promoter
cg03680932	ATXN1	chr6	16306683	Promoter
cg00468146	ID4	chr6	19838211	Poised Promoter
cg24109612	ID4	chr6	19838817	Poised Promoter
cg13423389	KIAA1949	chr6	30656508	Promoter
cg13423389	NRM	chr6	30656508	Promoter
cg13423389	KIAA1949	chr6	30656508	Promoter
cg24710951	KIAA1949	chr6	30656530	Promoter
cg24710951	NRM	chr6	30656530	Promoter
cg24710951	KIAA1949	chr6	30656530	Promoter
cg00244776	VARS2	chr6	30883192	Enhancer
cg00244776	VARS2	chr6	30883192	Enhancer
cg00244776	VARS2	chr6	30883192	Enhancer
cg14136042	ATP6V1G2	chr6	31513306	Transcription
cg14136042	NFKBIL1	chr6	31513306	Transcription
cg14136042	NFKBIL1	chr6	31513306	Transcription
cg14136042	ATP6V1G2	chr6	31513306	Transcription
cg15449023	BAT2	chr6	31596847	Transcription
cg18796027	KIFC1	chr6	33375357	Transcription
cg12990116	PACSIN1	chr6	34433392	Poised Promoter
cg20405174	PACSIN1	chr6	34433713	Poised Promoter
cg05994148	PACSIN1	chr6	34433754	Poised Promoter
cg05106897	PACSIN1	chr6	34433775	Poised Promoter
cg19226017	FKBP5	chr6	35697185	Enhancer	chr6:35680932-35700735
cg19226017	LOC285847	chr6	35697185	Enhancer	chr6:35680932-35700735
cg23492779	PI16	chr6	36928572	Heterochromatin
cg00537673	SRF	chr6	43141823	Promoter
cg27287438	C7orf50	chr7	1066396	Enhancer	chr7:1033799-1070863
cg27287438	C7orf50	chr7	1066396	Enhancer	chr7:1033799-1070863
cg27287438	C7orf50	chr7	1066396	Enhancer	chr7:1033799-1070863
cg12503394	TMEM184A	chr7	1596118	Unknown
cg13571479	MAD1L1	chr7	2077345	Promoter
cg13571479	MAD1L1	chr7	2077345	Promoter
cg13571479	MAD1L1	chr7	2077345	Promoter
cg12098228	MAD1L1	chr7	2106321	Promoter
cg12098228	MAD1L1	chr7	2106321	Promoter
cg12098228	MAD1L1	chr7	2106321	Promoter
cg08210507	MAD1L1	chr7	2109244	Transcription
cg08210507	MAD1L1	chr7	2109244	Transcription
cg08210507	MAD1L1	chr7	2109244	Transcription
cg06789500	MAD1L1	chr7	2109450	Transcription
cg06789500	MAD1L1	chr7	2109450	Transcription
cg06789500	MAD1L1	chr7	2109450	Transcription
cg15686782	MAD1L1	chr7	2143886	Enhancer	chr7:2136221-2152287
cg15686782	MAD1L1	chr7	2143886	Enhancer	chr7:2136221-2152287
cg15686782	MAD1L1	chr7	2143886	Enhancer	chr7:2136221-2152287
cg13248406	MAD1L1	chr7	2198631	Enhancer
cg13248406	MAD1L1	chr7	2198631	Enhancer
cg13248406	MAD1L1	chr7	2198631	Enhancer
cg19497702	SNX8	chr7	2328746	Enhancer	chr7:2327329-2354054
cg09723161	LFNG	chr7	2563909	Poised Promoter	chr7:2547274-2570968
cg09723161	LFNG	chr7	2563909	Poised Promoter	chr7:2547274-2570968
cg09723161	LFNG	chr7	2563909	Poised Promoter	chr7:2547274-2570968
cg09723161	LFNG	chr7	2563909	Poised Promoter	chr7:2547274-2570968
cg20866810	ZDHHC4	chr7	6621024	Enhancer
cg20866810	ZDHHC4	chr7	6621024	Enhancer
cg20866810	ZDHHC4	chr7	6621024	Enhancer
cg20866810	ZDHHC4	chr7	6621024	Enhancer
cg26673012	TBX20	chr7	35293753	Poised Promoter
cg26673012	TBX20	chr7	35293753	Poised Promoter
cg17985646	TBX20	chr7	35293759	Poised Promoter
cg17985646	TBX20	chr7	35293759	Poised Promoter
cg06576340	PILRB	chr7	99954188	Transcription
cg06576340	PILRB	chr7	99954188	Transcription
cg06576340	PILRB	chr7	99954188	Transcription
cg20567148	CUX1	chr7	101463138	Transcription	chr7:101441294-101552028
cg20567148	CUX1	chr7	101463138	Transcription	chr7:101441294-101552028
cg20567148	CUX1	chr7	101463138	Transcription	chr7:101441294-101552028
cg14519777	CUX1	chr7	101465705	Transcription	chr7:101441294-101552028
cg14519777	CUX1	chr7	101465705	Transcription	chr7:101441294-101552028
cg14519777	CUX1	chr7	101465705	Transcription	chr7:101441294-101552028
cg06569421	CUX1	chr7	101509114	Enhancer	chr7:101441294-101552028
cg06569421	CUX1	chr7	101509114	Enhancer	chr7:101441294-101552028
cg06569421	CUX1	chr7	101509114	Enhancer	chr7:101441294-101552028
cg14526021	CUX1	chr7	101512931	Enhancer	chr7:101441294-101552028
cg14526021	CUX1	chr7	101512931	Enhancer	chr7:101441294-101552028
cg14526021	CUX1	chr7	101512931	Enhancer	chr7:101441294-101552028
cg08212266	CUX1	chr7	101513100	Enhancer	chr7:101441294-101552028
cg08212266	CUX1	chr7	101513100	Enhancer	chr7:101441294-101552028
cg08212266	CUX1	chr7	101513100	Enhancer	chr7:101441294-101552028
cg05576245	ZC3HAV1L	chr7	138719784	Promoter
cg00841693	MNX1	chr7	156803122	Poised Promoter
cg00841693	MNX1	chr7	156803122	Poised Promoter
cg00841693	MNX1	chr7	156803122	Poised Promoter
cg15137355	FAM167A	chr8	11302030	Enhancer	chr8:11247913-11367210
cg16824901	FAM167A	chr8	11302243	Enhancer	chr8:11247913-11367210
cg08224773	FAM167A	chr8	11311868	Enhancer	chr8:11247913-11367210
cg15396395	JPH1	chr8	75234082	Poised Promoter
cg06894628	SLURP1	chr8	143822543	Enhancer
cg23318523	ZC3H3	chr8	144597448	Promoter	chr8:144594929-144603832
cg21404980	ZC3H3	chr8	144599027	Enhancer	chr8:144594929-144603832
cg03345925	ZC3H3	chr8	144599347	Enhancer	chr8:144594929-144603832
cg24891660	PLEC1	chr8	145003653	Promoter	chr8:145002143-145027050
cg24891660	PLEC1	chr8	145003653	Promoter	chr8:145002143-145027050
cg24891660	PLEC1	chr8	145003653	Promoter	chr8:145002143-145027050
cg24891660	PLEC1	chr8	145003653	Promoter	chr8:145002143-145027050
cg24891660	PLEC1	chr8	145003653	Promoter	chr8:145002143-145027050
cg24891660	PLEC1	chr8	145003653	Promoter	chr8:145002143-145027050
cg24891660	PLEC1	chr8	145003653	Promoter	chr8:145002143-145027050
cg24891660	PLEC1	chr8	145003653	Promoter	chr8:145002143-145027050
cg13606287	KIAA1432	chr9	5672070	Transcription
cg13606287	KIAA1432	chr9	5672070	Transcription
cg14069088	CDKN2BAS	chr9	21996207	Poised Promoter	chr9:21986906-22001904
cg13849419	TJP2	chr9	71802071	Transcription
cg13849419	TJP2	chr9	71802071	Transcription
cg13849419	TJP2	chr9	71802071	Transcription
cg13849419	TJP2	chr9	71802071	Transcription
cg14181777	BICD2	chr9	95479785	Enhancer	chr9:95478966-95527030
cg14181777	BICD2	chr9	95479785	Enhancer	chr9:95478966-95527030
cg21171704	BICD2	chr9	95525381	Promoter	chr9:95478966-95527030
cg21171704	BICD2	chr9	95525381	Promoter	chr9:95478966-95527030
cg14170787	AKAP2	chr9	112889386	Enhancer	chr9:112810890-112924456
cg14170787	PALM2-AKAP2	chr9	112889386	Enhancer	chr9:112810890-112924456
cg14170787	PALM2-AKAP2	chr9	112889386	Enhancer	chr9:112810890-112924456
cg14170787	AKAP2	chr9	112889386	Enhancer	chr9:112810890-112924456
cg25744056	FAM163B	chr9	136445595	Heterochromatin
cg13709982	SARDH	chr9	136567739	Poised Promoter	chr9:136565935-136575170
cg13709982	SARDH	chr9	136567739	Poised Promoter	chr9:136565935-136575170
cg13755204	VAV2	chr9	136844768	Promoter	chr9:136791580-136857664
cg13755204	VAV2	chr9	136844768	Promoter	chr9:136791580-136857664
cg14631218	QSOX2	chr9	139114561	Enhancer	chr9:139088234-139137464
cg21179618	NOTCH1	chr9	139424642	Poised Promoter
cg14214651	C9orf75	chr9	140096449	Enhancer
cg14214651	C9orf75	chr9	140096449	Enhancer
cg22336401	ENTPD8	chr9	140336227	Poised Promoter
cg22336401	ENTPD8	chr9	140336227	Poised Promoter

## Sheet: Table S9
Table S9: 520 significant CpGs between EBV-positive sporadic and EBV-positive endemic Burkitt lymphoma cases. Differential DNA methylation analysis was performed between EBV-positive sporadic Burkitt lymphoma (n = 5) and EBV-positive endemic Burkitt lymphoma (n = 17) cases.
TargetID	Mean EBV-positive eBL	Mean EBV-positive sBL	Delta mean	P-value	Adjusted P-value
cg04803843	0.672983	0.216535	-0.456448	0.000214981	0.00999751
cg00994804	0.707761	0.353149	-0.354612	0.000214665	0.00999184
cg00786952	0.71094	0.376441	-0.334499	0.000213609	0.00995941
cg02246645	0.57143	0.236122	-0.335309	0.000213476	0.00995601
cg21269330	0.595761	0.32071	-0.275051	0.000213019	0.00994219
cg10209441	0.633268	0.33415	-0.299118	0.000211856	0.00990889
cg01924596	0.606055	0.283001	-0.323054	0.00021124	0.00989233
cg02805920	0.677035	0.422436	-0.254599	0.000209904	0.00985494
cg16757248	0.864296	0.655625	-0.208671	0.000209689	0.00984786
cg09312149	0.579767	0.332371	-0.247396	0.000209122	0.00983169
cg10996058	0.526934	0.239745	-0.287188	0.000208749	0.00982149
cg13709982	0.648319	0.213919	-0.434399	0.000207495	0.00978355
cg14704921	0.496058	0.293661	-0.202397	0.000206382	0.00975594
cg05142211	0.667567	0.40502	-0.262546	0.000206126	0.00975177
cg24392818	0.620203	0.334897	-0.285306	0.000205418	0.0097317
cg00173141	0.555748	0.243193	-0.312555	0.000204944	0.00972365
cg26053697	0.586829	0.268228	-0.318601	0.000204954	0.00972365
cg23639134	0.453947	0.667936	0.213989	0.000203339	0.00967476
cg00697626	0.500427	0.120837	-0.37959	0.000202933	0.00967039
cg08551619	0.127765	0.415119	0.287354	0.000202115	0.00965075
cg00355992	0.579257	0.28263	-0.296627	0.000201737	0.00964168
cg15292356	0.801474	0.57467	-0.226803	0.000201129	0.00962407
cg14889768	0.453534	0.14165	-0.311884	0.000200775	0.00961505
cg01236325	0.365087	0.0304955	-0.334592	0.000200578	0.00961217
cg05840412	0.515514	0.143053	-0.37246	0.000200566	0.00961217
cg09416521	0.912703	0.602236	-0.310467	0.000199956	0.00959218
cg13490235	0.247802	0.535135	0.287333	0.000199179	0.00957426
cg01224891	0.476863	0.205306	-0.271557	0.000198467	0.00955122
cg06918804	0.43625	0.136516	-0.299734	0.000198452	0.00955122
cg22991320	0.680477	0.273526	-0.406951	0.000196068	0.0094919
cg11255163	0.52826	0.253864	-0.274396	0.000194539	0.00945548
cg06033387	0.374181	0.170438	-0.203743	0.000193386	0.00942928
cg24391854	0.588686	0.301217	-0.287469	0.00019278	0.00940852
cg09233395	0.125818	0.406682	0.280864	0.000192485	0.00940266
cg09537107	0.484792	0.0757384	-0.409053	0.000191158	0.0093725
cg18045859	0.652711	0.342476	-0.310236	0.000191215	0.0093725
cg06959142	0.584126	0.174275	-0.40985	0.000189699	0.00933672
cg09178025	0.724841	0.456092	-0.268749	0.000188732	0.00932224
cg14604681	0.549889	0.255619	-0.29427	0.000188614	0.00932134
cg24641276	0.496751	0.208716	-0.288035	0.000188023	0.00930021
cg06664085	0.599899	0.299763	-0.300135	0.000187957	0.00929846
cg17526301	0.6079	0.380988	-0.226912	0.000186777	0.00926061
cg07525003	0.613152	0.326614	-0.286538	0.000186354	0.00925324
cg20947082	0.643894	0.425592	-0.218303	0.000185862	0.00923649
cg00168082	0.502136	0.116586	-0.38555	0.000185191	0.00922369
cg22113930	0.607931	0.33981	-0.268121	0.000185182	0.00922369
cg18882449	0.833834	0.627282	-0.206552	0.000184968	0.00921858
cg01562349	0.56393	0.186273	-0.377657	0.000184848	0.00921741
cg01658421	0.687051	0.409329	-0.277722	0.000183764	0.0091957
cg26259171	0.559031	0.242584	-0.316448	0.000182414	0.00915934
cg02316596	0.519714	0.223634	-0.29608	0.000182216	0.00915531
cg15742737	0.640038	0.245396	-0.394643	0.000181884	0.00914614
cg27346088	0.487701	0.130181	-0.357521	0.000181944	0.00914614
cg18187581	0.644178	0.410366	-0.233812	0.000181373	0.00913363
cg06758350	0.673117	0.378494	-0.294623	0.000181153	0.00912865
cg24140775	0.796848	0.502865	-0.293983	0.000180163	0.00909809
cg01642521	0.710224	0.483354	-0.22687	0.000179616	0.00908444
cg27042000	0.679352	0.266099	-0.413253	0.000179516	0.00908178
cg19155932	0.621598	0.254118	-0.36748	0.000179265	0.00907502
cg00385925	0.531926	0.210132	-0.321794	0.000178567	0.00905382
cg24581795	0.815929	0.594411	-0.221519	0.000178492	0.00905372
cg12181133	0.49433	0.185079	-0.309252	0.000178036	0.0090425
cg08337420	0.684814	0.480767	-0.204047	0.000177825	0.00903718
cg19435033	0.537073	0.256344	-0.280729	0.000177109	0.00901912
cg07869232	0.523675	0.259858	-0.263816	0.000176816	0.00901465
cg05078238	0.612777	0.189379	-0.423398	0.000175232	0.00897452
cg19163194	0.66631	0.42356	-0.24275	0.000174273	0.008956
cg20956390	0.710758	0.488737	-0.222021	0.000173757	0.00894443
cg23937816	0.465393	0.164889	-0.300503	0.000173407	0.00893379
cg12881557	0.560296	0.153394	-0.406902	0.000172855	0.0089158
cg09663111	0.722396	0.371418	-0.350977	0.000172416	0.00890206
cg20977170	0.462276	0.0623559	-0.39992	0.00017179	0.00887916
cg07495363	0.673778	0.47175	-0.202027	0.000169972	0.0088291
cg02273041	0.584581	0.253426	-0.331155	0.000169838	0.00882511
cg16810054	0.518456	0.286683	-0.231773	0.000168999	0.00879628
cg06659580	0.492828	0.221212	-0.271616	0.000166356	0.00872872
cg07189381	0.704048	0.351979	-0.352069	0.000166065	0.00872872
cg13733410	0.460715	0.14571	-0.315005	0.000166415	0.00872872
cg24073146	0.607589	0.819229	0.21164	0.000166079	0.00872872
cg26831149	0.470226	0.182928	-0.287297	0.00016641	0.00872872
cg02054776	0.565173	0.240103	-0.32507	0.000163043	0.00862743
cg04030690	0.592188	0.285789	-0.3064	0.000162797	0.00861841
cg02761798	0.61477	0.287599	-0.327171	0.000162146	0.00860212
cg12065366	0.574733	0.299723	-0.27501	0.000161695	0.00858553
cg25771649	0.552353	0.228112	-0.324241	0.000161679	0.00858553
cg19461644	0.518679	0.184717	-0.333961	0.000161423	0.00857909
cg13572237	0.759302	0.434478	-0.324825	0.000161163	0.00856762
cg20749576	0.587338	0.352846	-0.234492	0.000160407	0.00854065
cg16903735	0.731699	0.280151	-0.451548	0.00016005	0.00853333
cg20000342	0.520417	0.301376	-0.219041	0.000159823	0.00853019
cg14056357	0.608815	0.273478	-0.335337	0.000159098	0.00850361
cg15034345	0.580883	0.174538	-0.406345	0.000158723	0.00849056
cg14579184	0.789006	0.382185	-0.406821	0.000158422	0.00848181
cg13850380	0.594493	0.311655	-0.282838	0.000157803	0.00846337
cg15639684	0.65909	0.273606	-0.385484	0.000157751	0.00846223
cg02282120	0.645029	0.304049	-0.34098	0.000156795	0.00842101
cg21863946	0.376691	0.133399	-0.243292	0.000156822	0.00842101
cg13562911	0.500778	0.0908123	-0.409965	0.000156295	0.00840291
cg01286319	0.486137	0.152641	-0.333496	0.000153647	0.00830251
cg23776012	0.716601	0.419245	-0.297356	0.000152252	0.00826694
cg24556382	0.780446	0.341439	-0.439008	0.000150648	0.00821398
cg06778429	0.514941	0.253372	-0.26157	0.000150561	0.00821343
cg24777505	0.800935	0.463105	-0.33783	0.000148211	0.00814423
cg14780446	0.734245	0.515666	-0.218579	0.000148017	0.0081365
cg06371954	0.462168	0.186871	-0.275297	0.000146305	0.00808128
cg20904475	0.734541	0.474067	-0.260473	0.000146076	0.00807535
cg03247919	0.656787	0.408238	-0.248549	0.000145832	0.00806524
cg02440668	0.52948	0.176737	-0.352743	0.000144269	0.00801471
cg25460807	0.760251	0.471752	-0.288499	0.000143751	0.00799835
cg00729690	0.503792	0.14076	-0.363031	0.000143683	0.00799799
cg02498983	0.55419	0.141269	-0.412921	0.000143602	0.00799529
cg08541518	0.690715	0.483747	-0.206968	0.00014202	0.00794713
cg09661951	0.653747	0.326068	-0.327679	0.000141613	0.00792994
cg19708306	0.557116	0.815532	0.258416	0.000141521	0.00792712
cg18083597	0.571785	0.219191	-0.352594	0.000140708	0.00790883
cg04284196	0.563517	0.256912	-0.306605	0.000140145	0.0078878
cg03074188	0.629158	0.346278	-0.282881	0.000137024	0.00778746
cg18578405	0.582942	0.283097	-0.299845	0.00013698	0.00778634
cg10626559	0.414168	0.119259	-0.294909	0.00013681	0.00777959
cg11173002	0.234274	0.529624	0.29535	0.000136582	0.00777493
cg05863587	0.413708	0.0907492	-0.322959	0.00013572	0.00774779
cg22797991	0.370676	0.134321	-0.236355	0.000135359	0.00773696
cg20938665	0.463024	0.185862	-0.277161	0.000133673	0.00768759
cg15299835	0.542015	0.26972	-0.272295	0.000133116	0.00766983
cg08804258	0.619627	0.183374	-0.436253	0.00013189	0.00762578
cg07665535	0.69638	0.295104	-0.401276	0.000129144	0.0075196
cg22743761	0.514992	0.268348	-0.246644	0.000129139	0.0075196
cg12265829	0.48149	0.186582	-0.294908	0.000129086	0.00751928
cg17339505	0.630896	0.275362	-0.355535	0.000128852	0.00751251
cg08134053	0.542037	0.293764	-0.248273	0.000127778	0.00747393
cg08077671	0.607925	0.309362	-0.298564	0.000127244	0.00745538
cg18627360	0.652808	0.287866	-0.364943	0.000126984	0.00744886
cg16145187	0.137421	0.708277	0.570856	0.00012556	0.00739324
cg03270710	0.701192	0.357314	-0.343877	0.000124824	0.00736115
cg00370229	0.54215	0.142203	-0.399948	0.000124327	0.00734165
cg17864091	0.735096	0.426717	-0.308379	0.000124241	0.00734165
cg18609779	0.635695	0.318827	-0.316868	0.000124198	0.00734165
cg19461344	0.480754	0.232496	-0.248258	0.000122762	0.00730256
cg18449964	0.588594	0.251233	-0.337361	0.000122304	0.0072877
cg25556905	0.461395	0.0387613	-0.422634	0.00012189	0.00727292
cg01373024	0.601976	0.216486	-0.38549	0.000120668	0.00723734
cg02916932	0.69816	0.218031	-0.480129	0.000120619	0.00723621
cg05441854	0.569591	0.20292	-0.366671	0.000119876	0.00720706
cg05259946	0.535416	0.242979	-0.292438	0.000117786	0.00712864
cg06241792	0.539291	0.301155	-0.238135	0.000117783	0.00712864
cg11716272	0.584215	0.218411	-0.365804	0.0001177	0.00712864
cg12426146	0.696293	0.393022	-0.303271	0.000117759	0.00712864
cg05901765	0.840385	0.55293	-0.287455	0.000117037	0.00711258
cg11252953	0.661879	0.438626	-0.223253	0.000117026	0.00711258
cg14444140	0.639098	0.365922	-0.273176	0.000116987	0.00711258
cg26220298	0.565166	0.144789	-0.420377	0.000116198	0.00708541
cg08051575	0.631491	0.349185	-0.282306	0.000115042	0.00705044
cg07098405	0.672845	0.257668	-0.415176	0.000114962	0.00704895
cg04679384	0.638971	0.377744	-0.261228	0.000114038	0.0070174
cg10094078	0.630828	0.343116	-0.287713	0.000113897	0.0070129
cg18512930	0.257911	0.550417	0.292506	0.000113529	0.00700001
cg02130289	0.783918	0.553249	-0.230669	0.000113292	0.00699238
cg27562005	0.766598	0.417305	-0.349293	0.000112862	0.00697984
cg01490733	0.690674	0.466553	-0.224121	0.000112721	0.00697807
cg23737190	0.826968	0.606514	-0.220454	0.000112714	0.00697807
cg09163035	0.542092	0.151348	-0.390744	0.000112232	0.00695483
cg25806347	0.528558	0.233025	-0.295533	0.000111391	0.00692285
cg17028652	0.530631	0.247499	-0.283132	0.000111341	0.00692185
cg03374965	0.523396	0.197666	-0.32573	0.000110686	0.00689128
cg25521481	0.765204	0.381018	-0.384186	0.000110631	0.00689128
cg26650064	0.65485	0.407175	-0.247675	0.000110517	0.00688905
cg06993703	0.613483	0.281955	-0.331528	0.000110398	0.00688567
cg25738786	0.669316	0.448692	-0.220624	0.000110411	0.00688567
cg19913934	0.413866	0.211648	-0.202218	0.000108442	0.00680883
cg21483110	0.552426	0.196753	-0.355674	0.000106268	0.00673948
cg16695890	0.543661	0.178051	-0.365611	0.000105159	0.00670286
cg24921634	0.499613	0.162213	-0.3374	0.000104725	0.00669251
cg19641839	0.85254	0.644073	-0.208467	0.000104531	0.00668634
cg01861913	0.743393	0.475792	-0.267601	0.000104124	0.00667489
cg06464775	0.722866	0.387355	-0.335511	0.000104102	0.00667485
cg09817283	0.733058	0.366269	-0.366789	0.000103711	0.0066567
cg04990378	0.813028	0.381521	-0.431507	0.000103653	0.00665435
cg16223358	0.564124	0.82744	0.263316	0.000103493	0.00665096
cg09503974	0.539753	0.241763	-0.29799	0.0001029	0.00662209
cg27592568	0.615894	0.38558	-0.230314	0.000102893	0.00662209
cg26356412	0.569883	0.2552	-0.314684	0.000102391	0.00660905
cg12786570	0.629782	0.295048	-0.334734	0.000102005	0.00659476
cg15832577	0.726166	0.373525	-0.352641	0.00010201	0.00659476
cg20948486	0.564852	0.237803	-0.327049	0.000101961	0.00659476
cg01589580	0.601277	0.21168	-0.389597	0.000101601	0.00658423
cg22671421	0.519236	0.305901	-0.213335	0.000101421	0.00657873
cg21203249	0.681025	0.363064	-0.317961	0.000101318	0.00657802
cg11667451	0.467462	0.155976	-0.311486	9.95359e-05	0.00652579
cg04040925	0.512656	0.141457	-0.371199	9.91712e-05	0.00650602
cg16935065	0.680952	0.398065	-0.282887	9.90957e-05	0.00650522
cg13958974	0.610272	0.375061	-0.235211	9.87981e-05	0.00649535
cg23124755	0.498815	0.206504	-0.29231	9.77524e-05	0.00646263
cg24267283	0.602523	0.180996	-0.421527	9.75712e-05	0.00645596
cg07740110	0.78986	0.559978	-0.229882	9.68633e-05	0.00643533
cg00899907	0.565772	0.242475	-0.323297	9.59757e-05	0.00639978
cg18897632	0.73694	0.475182	-0.261758	9.46084e-05	0.00634425
cg03272499	0.819796	0.573448	-0.246348	9.451e-05	0.00634041
cg25381637	0.56917	0.247907	-0.321262	9.44408e-05	0.00633714
cg03133266	0.62906	0.352558	-0.276502	9.19076e-05	0.00623808
cg20811236	0.797957	0.467156	-0.330801	9.15663e-05	0.00622916
cg00673286	0.448286	0.152849	-0.295437	9.09628e-05	0.00620358
cg02763617	0.567797	0.218269	-0.349528	9.06652e-05	0.00619839
cg10761979	0.609506	0.292495	-0.317011	9.02928e-05	0.00618702
cg05981815	0.568797	0.214769	-0.354028	8.99053e-05	0.00617099
cg17642041	0.806537	0.475993	-0.330544	8.89953e-05	0.00613037
cg03911502	0.611932	0.400281	-0.211652	8.87593e-05	0.00611708
cg25729445	0.587915	0.374143	-0.213771	8.8659e-05	0.00611492
cg08803263	0.644594	0.245116	-0.399479	8.84558e-05	0.00610547
cg26253438	0.428674	0.0371117	-0.391563	8.82748e-05	0.00609707
cg00258081	0.667866	0.328814	-0.339051	8.76063e-05	0.00607171
cg09827761	0.732059	0.471393	-0.260666	8.75808e-05	0.00607171
cg27181253	0.653222	0.371833	-0.281389	8.59521e-05	0.00599581
cg01578324	0.485813	0.161345	-0.324468	8.53269e-05	0.00597097
cg22999620	0.447514	0.897053	0.449539	8.52152e-05	0.00597097
cg16501237	0.5451	0.202347	-0.342753	8.47973e-05	0.00595685
cg09504737	0.842844	0.628338	-0.214506	8.43025e-05	0.00594512
cg16147221	0.53673	0.157526	-0.379204	8.42245e-05	0.00594233
cg27472905	0.526688	0.133626	-0.393061	8.35361e-05	0.00590727
cg02390115	0.419813	0.174475	-0.245338	8.18881e-05	0.00583081
cg03625261	0.680839	0.301889	-0.378949	8.16501e-05	0.00582058
cg21380560	0.561759	0.255201	-0.306558	8.03784e-05	0.00577777
cg19746873	0.500641	0.0998311	-0.40081	7.91228e-05	0.005709
cg05881135	0.610391	0.259057	-0.351334	7.87134e-05	0.00568591
cg14866117	0.510839	0.2706	-0.240239	7.86664e-05	0.00568591
cg15187550	0.500915	0.211156	-0.289759	7.85658e-05	0.00568591
cg05659314	0.837662	0.621924	-0.215738	7.79301e-05	0.0056664
cg05029189	0.506166	0.164193	-0.341973	7.71719e-05	0.0056421
cg26440289	0.743083	0.405244	-0.337839	7.71434e-05	0.00564136
cg11762018	0.417947	0.117027	-0.30092	7.68023e-05	0.00563085
cg16501028	0.699457	0.346826	-0.352631	7.54225e-05	0.00557585
cg01460436	0.563973	0.247163	-0.31681	7.52944e-05	0.00557083
cg16977706	0.669913	0.359199	-0.310715	7.51928e-05	0.00556598
cg00858599	0.452082	0.180767	-0.271314	7.40323e-05	0.00552514
cg19779076	0.547814	0.301713	-0.2461	7.38326e-05	0.00551557
cg20054412	0.566384	0.264862	-0.301522	7.351e-05	0.00550978
cg27525446	0.622522	0.342333	-0.280188	7.22138e-05	0.00544871
cg04361551	0.697522	0.337014	-0.360508	7.19989e-05	0.00543915
cg18627235	0.635002	0.256447	-0.378554	7.15952e-05	0.00542192
cg16860686	0.749883	0.4896	-0.260283	7.02152e-05	0.00536481
cg22191665	0.831101	0.624862	-0.20624	6.97123e-05	0.00534226
cg13825375	0.669844	0.421662	-0.248182	6.93347e-05	0.00531993
cg21266330	0.629055	0.38141	-0.247645	6.89188e-05	0.0052946
cg11007075	0.687391	0.456084	-0.231307	6.85756e-05	0.00527743
cg18562935	0.648837	0.29082	-0.358018	6.83486e-05	0.00527316
cg00249511	0.756543	0.376304	-0.380239	6.81966e-05	0.00527053
cg13579752	0.79785	0.588943	-0.208907	6.79854e-05	0.00526616
cg26867890	0.688168	0.261439	-0.42673	6.7511e-05	0.00524125
cg02372786	0.570839	0.200662	-0.370176	6.6896e-05	0.00520529
cg05822926	0.617985	0.250782	-0.367203	6.65922e-05	0.00519619
cg17237086	0.68979	0.325324	-0.364466	6.65499e-05	0.00519546
cg20697025	0.582688	0.139389	-0.443299	6.64911e-05	0.00519342
cg23690528	0.4739	0.102442	-0.371458	6.62893e-05	0.00518361
cg06099431	0.687933	0.280743	-0.40719	6.61118e-05	0.00517953
cg14846965	0.682364	0.263894	-0.41847	6.54646e-05	0.00514581
cg24485049	0.834493	0.587415	-0.247078	6.52122e-05	0.00513316
cg06516124	0.685085	0.420212	-0.264873	6.48859e-05	0.0051225
cg04265672	0.50291	0.784438	0.281527	6.4837e-05	0.00512193
cg11642382	0.616284	0.296058	-0.320226	6.42384e-05	0.0050976
cg17530337	0.780312	0.461378	-0.318935	6.4219e-05	0.0050976
cg03413097	0.645113	0.396669	-0.248444	6.37647e-05	0.00507291
cg04987734	0.540556	0.185419	-0.355137	6.34553e-05	0.00506004
cg20616414	0.555015	0.162927	-0.392089	6.30676e-05	0.00504817
cg16191750	0.387815	0.113643	-0.274172	6.29627e-05	0.00504423
cg11769456	0.545342	0.156416	-0.388927	6.23745e-05	0.00501795
cg08557649	0.56534	0.262302	-0.303038	6.23359e-05	0.00501615
cg16655240	0.69564	0.299826	-0.395814	6.11065e-05	0.00495338
cg00346985	0.788389	0.471201	-0.317188	6.07361e-05	0.00494153
cg09590068	0.570984	0.186015	-0.384969	6.03396e-05	0.00491445
cg15386773	0.708343	0.328534	-0.379809	5.99239e-05	0.00489067
cg07665510	0.48044	0.0992198	-0.38122	5.93764e-05	0.00486117
cg09774931	0.819963	0.536426	-0.283537	5.93599e-05	0.00486117
cg03703637	0.625175	0.326775	-0.2984	5.86342e-05	0.00482522
cg10023272	0.456352	0.135791	-0.320561	5.78636e-05	0.00478349
cg15909981	0.594219	0.277367	-0.316851	5.78315e-05	0.00478211
cg26317613	0.394849	0.152764	-0.242085	5.77105e-05	0.00477902
cg13570660	0.592165	0.301489	-0.290676	5.61839e-05	0.00470258
cg16865953	0.659937	0.334245	-0.325691	5.47756e-05	0.0046321
cg20996682	0.550341	0.265651	-0.28469	5.43739e-05	0.00462255
cg20622089	0.477831	0.0377311	-0.4401	5.38831e-05	0.00460779
cg06418871	0.827323	0.496509	-0.330814	5.34901e-05	0.00459897
cg26956799	0.465361	0.148106	-0.317255	5.27144e-05	0.00456574
cg10435849	0.650952	0.353928	-0.297024	5.22305e-05	0.00454062
cg07159114	0.882362	0.544623	-0.337739	5.20335e-05	0.00452709
cg22873539	0.58528	0.27507	-0.31021	5.17715e-05	0.00450938
cg09860781	0.613106	0.316481	-0.296625	5.14183e-05	0.00449129
cg03721887	0.871714	0.638442	-0.233272	5.12763e-05	0.00448632
cg24749947	0.701227	0.41629	-0.284937	5.08707e-05	0.00445987
cg12361987	0.522429	0.246656	-0.275774	5.01149e-05	0.00441755
cg24675344	0.595655	0.210661	-0.384994	4.87185e-05	0.00434024
cg05504117	0.609192	0.211523	-0.397669	4.82927e-05	0.00431709
cg17019292	0.690102	0.412346	-0.277756	4.83188e-05	0.00431709
cg00616500	0.486609	0.0548606	-0.431748	4.80855e-05	0.0043139
cg13895461	0.0153295	0.256012	0.240683	4.75731e-05	0.00429521
cg04471485	0.725517	0.392431	-0.333086	4.74789e-05	0.00429049
cg02755111	0.593225	0.308997	-0.284228	4.72498e-05	0.00427987
cg21396064	0.684857	0.289973	-0.394884	4.71082e-05	0.00427987
cg23657409	0.458926	0.123916	-0.33501	4.68579e-05	0.00426309
cg23809442	0.705687	0.358448	-0.34724	4.66625e-05	0.00425284
cg12217400	0.565314	0.213066	-0.352248	4.66487e-05	0.00425283
cg02642914	0.622128	0.302877	-0.319251	4.65937e-05	0.00425033
cg04348222	0.72046	0.486142	-0.234318	4.59669e-05	0.00422185
cg10888337	0.420889	0.0676524	-0.353237	4.59342e-05	0.00422136
cg00996262	0.465911	0.150949	-0.314962	4.58821e-05	0.00421998
cg20019019	0.505808	0.102928	-0.40288	4.53218e-05	0.00418628
cg00910695	0.636664	0.267623	-0.369041	4.52864e-05	0.00418426
cg05128246	0.492363	0.158214	-0.334149	4.52797e-05	0.00418426
cg05228404	0.486842	0.0944981	-0.392344	4.50676e-05	0.00416918
cg01681525	0.756205	0.55057	-0.205635	4.48707e-05	0.00416144
cg22732101	0.545861	0.125738	-0.420123	4.46564e-05	0.00415535
cg14363841	0.415635	0.0810438	-0.334591	4.42017e-05	0.00412841
cg07287030	0.726724	0.292688	-0.434036	4.41401e-05	0.00412653
cg11943255	0.501704	0.182554	-0.31915	4.39372e-05	0.00412025
cg11803771	0.595292	0.25681	-0.338482	4.30729e-05	0.00406991
cg23997263	0.771158	0.358467	-0.412691	4.2255e-05	0.00401971
cg14070647	0.502878	0.212029	-0.290848	4.21059e-05	0.0040102
cg20518155	0.487339	0.205275	-0.282064	4.17417e-05	0.00398989
cg03686964	0.871003	0.595763	-0.27524	4.15681e-05	0.00397911
cg06719532	0.735982	0.460701	-0.275281	4.15535e-05	0.00397911
cg20560075	0.479552	0.040501	-0.439051	4.08696e-05	0.00393846
cg22687569	0.823078	0.616906	-0.206171	4.0176e-05	0.00389763
cg15909319	0.627735	0.402529	-0.225205	4.00936e-05	0.00389575
cg19684323	0.443727	0.14679	-0.296937	3.95546e-05	0.00386162
cg22878535	0.760268	0.431264	-0.329004	3.91564e-05	0.00384097
cg04307083	0.157667	0.469871	0.312204	3.84825e-05	0.00380561
cg24033558	0.557436	0.035425	-0.522011	3.82055e-05	0.003785
cg10848792	0.570653	0.129148	-0.441505	3.79747e-05	0.0037706
cg11762513	0.585443	0.234521	-0.350922	3.7641e-05	0.00375022
cg19200086	0.406711	0.130085	-0.276626	3.76888e-05	0.00375022
cg07340580	0.581912	0.261316	-0.320595	3.70766e-05	0.00371851
cg22284043	0.541375	0.284006	-0.257369	3.6973e-05	0.00371174
cg11801107	0.646381	0.364217	-0.282164	3.68117e-05	0.0037068
cg09263116	0.677943	0.381839	-0.296104	3.59873e-05	0.00365598
cg15486233	0.467941	0.222598	-0.245344	3.58312e-05	0.00364692
cg00207833	0.682847	0.416846	-0.266	3.53294e-05	0.00361729
cg16618104	0.676448	0.321929	-0.354519	3.53199e-05	0.00361729
cg14102988	0.652283	0.244023	-0.40826	3.50995e-05	0.00360098
cg05625284	0.804584	0.589065	-0.215519	3.50514e-05	0.00359963
cg23318812	0.636026	0.295426	-0.3406	3.49863e-05	0.00359415
cg20403938	0.697269	0.280121	-0.417149	3.49708e-05	0.00359375
cg04028540	0.872785	0.64948	-0.223305	3.46122e-05	0.00357607
cg22733133	0.630126	0.403003	-0.227123	3.37315e-05	0.00353137
cg19445690	0.705655	0.426144	-0.279511	3.31834e-05	0.00349741
cg02912326	0.493267	0.136613	-0.356654	3.31122e-05	0.00349168
cg17361803	0.636394	0.146068	-0.490326	3.24544e-05	0.00345338
cg23363182	0.204361	0.593979	0.389619	3.13674e-05	0.00338699
cg23602974	0.46483	0.218646	-0.246184	3.13621e-05	0.00338699
cg22360678	0.486362	0.166746	-0.319616	3.04274e-05	0.0033274
cg15808279	0.548639	0.282767	-0.265872	2.9937e-05	0.00329479
cg17480278	0.671295	0.257813	-0.413481	2.97819e-05	0.00328357
cg13890428	0.724088	0.370649	-0.35344	2.93085e-05	0.00325456
cg09084244	0.836567	0.351144	-0.485423	2.92741e-05	0.00325431
cg23917638	0.155117	0.367422	0.212305	2.91611e-05	0.00324385
cg17177755	0.432351	0.102723	-0.329628	2.88427e-05	0.00322379
cg26796518	0.62517	0.18301	-0.44216	2.86389e-05	0.00320914
cg01853367	0.59919	0.155227	-0.443963	2.80445e-05	0.00316245
cg15277378	0.933448	0.604386	-0.329062	2.74755e-05	0.00312186
cg14035550	0.623467	0.331388	-0.292079	2.66659e-05	0.00306608
cg06730723	0.473387	0.176955	-0.296432	2.64939e-05	0.00305761
cg19405842	0.752107	0.248069	-0.504038	2.6259e-05	0.00304644
cg01645753	0.582411	0.189316	-0.393095	2.59413e-05	0.00302437
cg05166473	0.866088	0.55022	-0.315869	2.57429e-05	0.00301376
cg26160008	0.536545	0.107797	-0.428749	2.56407e-05	0.00300522
cg11445323	0.453111	0.0834857	-0.369625	2.54795e-05	0.00299429
cg23921699	0.392556	0.0689475	-0.323609	2.53978e-05	0.00299038
cg10984625	0.551258	0.251673	-0.299586	2.51271e-05	0.00297098
cg13359948	0.575263	0.260429	-0.314834	2.50287e-05	0.00296615
cg25103492	0.553166	0.186949	-0.366216	2.49386e-05	0.00296117
cg15412498	0.72403	0.418799	-0.305232	2.47755e-05	0.00294633
cg22687766	0.72176	0.259228	-0.462531	2.46886e-05	0.00293937
cg04934530	0.822173	0.51415	-0.308022	2.4622e-05	0.00293487
cg04446345	0.484718	0.200279	-0.28444	2.42239e-05	0.00291113
cg17161718	0.684249	0.322549	-0.361701	2.40756e-05	0.00289661
cg07580975	0.771039	0.502441	-0.268598	2.31223e-05	0.00282372
cg15133301	0.545481	0.156831	-0.388649	2.30481e-05	0.00281803
cg14429979	0.847998	0.610205	-0.237793	2.23435e-05	0.00276317
cg27632402	0.722911	0.332114	-0.390797	2.23488e-05	0.00276317
cg00914726	0.723924	0.351969	-0.371955	2.17704e-05	0.00272661
cg00803827	0.651848	0.386901	-0.264947	2.17258e-05	0.00272323
cg22290744	0.61324	0.393803	-0.219437	2.16298e-05	0.00272115
cg25492241	0.655006	0.223681	-0.431325	2.11949e-05	0.0026819
cg02446106	0.629102	0.120673	-0.508429	2.08373e-05	0.00265829
cg08331313	0.561438	0.183531	-0.377907	2.08344e-05	0.00265829
cg11288764	0.344093	0.111836	-0.232257	2.06083e-05	0.00264027
cg03496122	0.60858	0.291328	-0.317252	2.0523e-05	0.00263501
cg02257405	0.768024	0.530826	-0.237198	1.99284e-05	0.00257875
cg25906442	0.559953	0.142208	-0.417744	1.98942e-05	0.00257875
cg16317553	0.811151	0.58429	-0.226862	1.97272e-05	0.00257076
cg22747380	0.71461	0.383959	-0.330651	1.93274e-05	0.00252945
cg04508482	0.724334	0.49214	-0.232194	1.92759e-05	0.00252807
cg27538003	0.498708	0.290053	-0.208655	1.92398e-05	0.00252764
cg14283783	0.542367	0.191987	-0.35038	1.85613e-05	0.0024605
cg06998965	0.691665	0.329007	-0.362658	1.82719e-05	0.00243245
cg16836355	0.454912	0.167085	-0.287827	1.76876e-05	0.00238567
cg04848686	0.800265	0.44934	-0.350926	1.74956e-05	0.00237444
cg22356061	0.719473	0.321923	-0.397549	1.72342e-05	0.0023557
cg00665029	0.492751	0.251767	-0.240984	1.70565e-05	0.0023394
cg11002208	0.665786	0.2854	-0.380385	1.7008e-05	0.00233483
cg21854952	0.55792	0.147435	-0.410485	1.66189e-05	0.00229879
cg07828276	0.5581	0.160446	-0.397653	1.64869e-05	0.00228718
cg18180155	0.59904	0.343226	-0.255814	1.60892e-05	0.00225586
cg22516975	0.746131	0.512985	-0.233146	1.54653e-05	0.00220139
cg16706905	0.508165	0.848516	0.340351	1.51977e-05	0.00217686
cg16900980	0.508286	0.267345	-0.240941	1.52013e-05	0.00217686
cg12843022	0.603825	0.302183	-0.301642	1.51123e-05	0.00217024
cg12054981	0.815079	0.597652	-0.217427	1.50721e-05	0.00216856
cg08362785	0.717448	0.350143	-0.367305	1.50033e-05	0.00216458
cg03957547	0.853987	0.64071	-0.213277	1.48316e-05	0.00214885
cg19625088	0.667107	0.240566	-0.426541	1.45069e-05	0.00211972
cg20043258	0.850369	0.303848	-0.546521	1.43284e-05	0.00210459
cg24465685	0.648722	0.320738	-0.327985	1.42106e-05	0.00209513
cg04917258	0.764404	0.54149	-0.222914	1.41482e-05	0.00208939
cg00324520	0.740182	0.324532	-0.41565	1.37213e-05	0.00205238
cg19905213	0.797333	0.582587	-0.214746	1.36624e-05	0.00204771
cg02505827	0.687089	0.431456	-0.255633	1.35838e-05	0.00203802
cg06971418	0.455062	0.217346	-0.237716	1.35329e-05	0.00203475
cg15817482	0.690678	0.358153	-0.332525	1.30378e-05	0.00198788
cg05570735	0.593473	0.363843	-0.22963	1.28956e-05	0.00197401
cg08278108	0.571683	0.245573	-0.32611	1.28405e-05	0.00196948
cg09247979	0.0929901	0.50621	0.41322	1.27995e-05	0.00196514
cg16668903	0.816308	0.581733	-0.234575	1.27455e-05	0.00196514
cg21386140	0.616793	0.189736	-0.427058	1.23997e-05	0.00193358
cg16305345	0.570579	0.297866	-0.272713	1.22954e-05	0.00192218
cg06694734	0.574051	0.226152	-0.347898	1.17655e-05	0.00186498
cg10159630	0.619204	0.164942	-0.454263	1.16848e-05	0.00185968
cg02144954	0.695188	0.173355	-0.521833	1.15722e-05	0.00185227
cg19625116	0.585781	0.310322	-0.275458	1.11712e-05	0.00180628
cg20078119	0.547922	0.319258	-0.228664	1.03183e-05	0.00171103
cg05000994	0.651857	0.183787	-0.468069	1.00358e-05	0.00168026
cg27577023	0.580543	0.0706506	-0.509892	1.00116e-05	0.00167783
cg09344986	0.601592	0.300937	-0.300654	9.92368e-06	0.00166801
cg13996155	0.602339	0.201154	-0.401185	9.83313e-06	0.00166002
cg21962610	0.584109	0.145986	-0.438123	9.47432e-06	0.00161893
cg16995742	0.14395	0.64699	0.50304	9.3169e-06	0.00160117
cg14643586	0.609746	0.226569	-0.383177	8.73195e-06	0.0015302
cg20450507	0.674415	0.232288	-0.442127	8.70239e-06	0.00152589
cg18055125	0.543311	0.175677	-0.367634	8.69115e-06	0.00152479
cg09529437	0.73939	0.430361	-0.30903	8.65798e-06	0.00152134
cg03353699	0.862008	0.639742	-0.222267	8.23174e-06	0.00147265
cg27527593	0.358437	0.0993455	-0.259092	7.89583e-06	0.00143502
cg17999376	0.453222	0.0631133	-0.390109	7.77693e-06	0.00142178
cg02843237	0.574251	0.152724	-0.421528	7.74888e-06	0.0014186
cg08538682	0.406342	0.126141	-0.2802	7.35815e-06	0.00137287
cg19631815	0.941652	0.619056	-0.322596	6.8897e-06	0.00131083
cg26402169	0.897977	0.614483	-0.283493	6.77508e-06	0.00129347
cg23813394	0.719247	0.163069	-0.556179	6.58926e-06	0.00127091
cg00262776	0.400627	0.154134	-0.246493	6.15784e-06	0.00121581
cg22493042	0.717299	0.310537	-0.406762	5.73087e-06	0.00116352
cg25638186	0.430485	0.133084	-0.2974	5.68209e-06	0.0011553
cg01705052	0.616337	0.127437	-0.4889	5.66441e-06	0.00115348
cg25727025	0.549611	0.210097	-0.339514	5.56512e-06	0.00114307
cg11471772	0.58187	0.219742	-0.362129	5.48377e-06	0.00113191
cg24158844	0.358384	0.0894571	-0.268927	5.49079e-06	0.00113191
cg02899206	0.602821	0.135453	-0.467368	5.42884e-06	0.00112213
cg13222768	0.749939	0.395719	-0.35422	5.4199e-06	0.00112104
cg21082122	0.671582	0.340845	-0.330738	5.37158e-06	0.00111538
cg04865110	0.547085	0.085997	-0.461088	5.24028e-06	0.00109638
cg09998151	0.0629387	0.356847	0.293908	4.9013e-06	0.00105616
cg02795515	0.564712	0.211108	-0.353604	4.88591e-06	0.00105476
cg08377398	0.49186	0.0293989	-0.462461	4.80949e-06	0.00104375
cg08371659	0.500002	0.0398274	-0.460175	4.73173e-06	0.0010305
cg12740527	0.661816	0.24856	-0.413256	4.66356e-06	0.00102256
cg21202740	0.605309	0.281217	-0.324093	4.41799e-06	0.000985114
cg02478907	0.577126	0.306057	-0.27107	4.38435e-06	0.000979736
cg06638529	0.798625	0.555426	-0.243199	4.14587e-06	0.00094422
cg15108705	0.656053	0.28355	-0.372504	3.9829e-06	0.000919318
cg12731349	0.560674	0.145173	-0.415501	3.82225e-06	0.000893912
cg24126941	0.652868	0.242375	-0.410492	3.81448e-06	0.000893136
cg22892110	0.684439	0.323869	-0.36057	3.69127e-06	0.000873566
cg02264407	0.813713	0.575942	-0.237771	3.44884e-06	0.000835412
cg27084952	0.343949	0.554516	0.210568	3.42415e-06	0.000830538
cg21791017	0.636923	0.269176	-0.367748	3.35631e-06	0.000817491
cg00713567	0.670451	0.465644	-0.204806	3.33908e-06	0.000816606
cg14466075	0.618146	0.140576	-0.47757	3.21572e-06	0.000793264
cg11317377	0.727813	0.273232	-0.454582	3.15744e-06	0.000785852
cg10761639	0.572226	0.792687	0.220461	3.12085e-06	0.000782618
cg10426062	0.818475	0.429177	-0.389298	3.08824e-06	0.000779928
cg18705773	0.666953	0.289549	-0.377405	2.94843e-06	0.000758239
cg16467775	0.736808	0.398041	-0.338767	2.89725e-06	0.000750709
cg17955329	0.839552	0.536485	-0.303067	2.75259e-06	0.000724789
cg18663063	0.663307	0.275918	-0.387389	2.69765e-06	0.000715819
cg24075208	0.545994	0.327263	-0.218731	2.5766e-06	0.000691899
cg10797197	0.794631	0.521348	-0.273283	2.54038e-06	0.000685253
cg12006284	0.722829	0.430944	-0.291885	2.20394e-06	0.000625126
cg14655843	0.513644	0.182097	-0.331547	1.92315e-06	0.000569563
cg17477162	0.591671	0.338738	-0.252933	1.80443e-06	0.000545313
cg02038558	0.557278	0.219154	-0.338124	1.54499e-06	0.000485525
cg14766769	0.747519	0.447137	-0.300382	1.31316e-06	0.000429736
cg16012294	0.81446	0.58992	-0.22454	1.27582e-06	0.000421993
cg07047570	0.630957	0.176837	-0.45412	1.2487e-06	0.000416596
cg05619892	0.608447	0.343428	-0.265019	1.04436e-06	0.000362577
cg23991482	0.806857	0.454803	-0.352054	1.01836e-06	0.000357527
cg19047942	0.457312	0.206323	-0.250989	9.93623e-07	0.000351644
cg03796003	0.858774	0.554326	-0.304448	8.42924e-07	0.000316272
cg06876053	0.73429	0.313019	-0.42127	6.94164e-07	0.000275928
cg16896326	0.488784	0.134194	-0.354591	6.79893e-07	0.00027106
cg18675623	0.900766	0.577835	-0.322931	6.57627e-07	0.000263907
cg22959667	0.611767	0.306442	-0.305324	5.15054e-07	0.000222614
cg05123976	0.605142	0.19232	-0.412822	4.99572e-07	0.000217139
cg22616007	0.872526	0.574605	-0.297921	4.75131e-07	0.000207685
cg21358336	0.822134	0.435951	-0.386183	4.65604e-07	0.000205724
cg06647068	0.740071	0.256469	-0.483602	3.85953e-07	0.000182397
cg03546977	0.747077	0.475822	-0.271254	3.01067e-07	0.000152812
cg17787134	0.576883	0.0999967	-0.476887	2.85498e-07	0.000148115
cg06880895	0.896127	0.65477	-0.241357	2.54947e-07	0.000137547
cg18255353	0.518221	0.132498	-0.385724	2.53448e-07	0.000137155
cg18353405	0.903765	0.624133	-0.279631	1.63041e-07	9.56549e-05
cg02069674	0.807779	0.515522	-0.292257	1.55237e-07	9.17746e-05
cg03722871	0.59348	0.0568949	-0.536586	1.40978e-07	8.54732e-05
cg00462107	0.517423	0.289102	-0.228322	1.24213e-07	7.83888e-05
cg01394819	0.736169	0.156843	-0.579327	1.06658e-07	7.0481e-05
cg20169823	0.701154	0.229159	-0.471996	5.69018e-08	4.51413e-05
cg20811856	0.668333	0.132899	-0.535434	4.97253e-08	4.09208e-05
cg10030633	0.857516	0.534548	-0.322968	4.80969e-08	3.97933e-05
cg25211525	0.66907	0.0790951	-0.589975	3.38757e-08	3.05279e-05
cg10776061	0.789539	0.231149	-0.558389	3.35503e-08	3.03627e-05
cg11860412	0.636768	0.230487	-0.40628	8.24625e-09	1.04295e-05
cg13223402	0.469181	0.116265	-0.352916	6.74516e-09	9.01109e-06
cg26109510	0.868894	0.301967	-0.566927	4.40003e-10	1.30563e-06
cg08477332	0.104378	0.524167	0.419789	1.59877e-11	1.20337e-07
cg13127920	0.854263	0.474546	-0.379717	1.71527e-17	5.29334e-12

[truncated: 3 more sheets: Table S10, Table S11, Table S12]
